# Supplementary material for: Three-and-a-half million years of Tibetan Plateau vegetation dynamics in response to climate change
Source: Nat Ecol Evol. 2025 Jun 13;9(7):1153–67. doi: 10.1038/s41559-025-02743-2 (PMC12240865; doi:10.1038/s41559-025-02743-2)
Supplement: Supplementary file 4 — Supplementary Table 1: Age control points and AP% data from Zoige Paleolake (cores of ZB19-C1 and ZB13-C2), the TP. Supplementary Table 3: Ostracoda shell counts of cores ZB13-C2 and ZB19-C1 from Zoige Paleolake, the TP. Supplementary Table 5: Results from the SEMs based on all data and orbital-scale data. [file 41559_2025_2743_MOESM4_ESM.xlsx]

## Sheet: Supplementary Table 1
Supplementary Table 1 | Age control points and arboreal pollen abundance (AP%) data from Zoige Paleolake (cores of ZB19-C1 and ZB13-C2), the Tibetan Plateau.
A. The radiocarbon and paleomagnetism age control levels for initial age model												B. Tie points based on correlating AP% to ETP15								C. AP% of the combined data of ZB19-C1 and ZB13-C2 on ETP tuning age scale
core ZB13-C2	Depth (m)	Age (ka BP)	Dating method	Notes		core ZB19-C1	Depth (m)	Age (ka BP)	Dating method	Notes		core ZB13-C2	Depth (m)	Age (ka)_ETP		core ZB19-C1	Depth (m)	Age (ka)_ETP		Age (ka)_ETP	AP%_ZB13&19
(refer to ref. 7)	0	-0.063	AMS 14C	Assume modern core top			0	0		Assume modern core top		(bottom age slightly refined based on the Olduvai reversal in core ZB19-C1	0	0			582.695	1719.74		0.793565	13.8264
	2.57	3.15	AMS 14C				275.07	781	Paleomagnetism	B/M boundary			11.5	11.7			589.439	1728.62		1.15983	0.635786
	4.27	8.26	AMS 14C				346.94	988	Paleomagnetism	Jaramilia top			35.05	54			593.041	1738.95		1.60748	0.56908
	5.63	7.24	AMS 14C				369.55	1072	Paleomagnetism	Jaramilia bottom			50.8708	70.8818			606.22	1760.38		1.79061	50.7418
	7.45	18.85	AMS 14C				398.31	1173	Paleomagnetism	Cobb Mountain top			71.1665	103.936			608.9	1779.85		2.21791	43.0921
	9.93	28.2	AMS 14C				403.89	1185	Paleomagnetism	Cobb Mountain bottom			79.447	128.115			620.97	1796.87		2.42139	50.9036
	11.27	27.67	AMS 14C				610.81	1778	Paleomagnetism	Olduvai top			83.4484	151.988			625.531	1811.77		3.03183	31.5615
	13.03	24.03	AMS 14C				672.35	1945	Paleomagnetism	Olduvai bottom			92.3619	174.565			628.612	1822.2		3.3221	34.0909
	15.15	41.45	AMS 14C				740.65	2128	Paleomagnetism	Reunion top			97.2816	199.382			632.26	1832.3		3.84574	51.2605
	23.29	51.84	OSL				742.41	2148	Paleomagnetism	Reunion bottom			99.5032	218.732			638.813	1842.4		4.04922	42.2043
	30.34	57.12	OSL				923.7	2581	Paleomagnetism	M/G boundary			116.955	277.508			642.205	1853.79		4.49687	32.8125
	35.05	54.7	OSL				1023.45	3032	Paleomagnetism	Kaena top			120.837	292.599			646.118	1865.61		4.65965	41.1602
	41.96	92.77	OSL				1034.89	3116	Paleomagnetism	Kaena bottom			134.719	348.509			648.906	1873.31		5.01579	42.228
	46.53	88.4	OSL				1050.03	3207	Paleomagnetism	Mammoth top			142.521	397.052			652.322	1885.46		5.14666	40.1274
	48.92	99.54	OSL				1067.55	3330	Paleomagnetism	Mammoth bottom			156.429	436.737			654.224	1903.77		5.40841	48.5961
	61.22	83.34	OSL										170.707	474.222			664.92	1915.24		5.80104	37.5635
	72.29	108.67	OSL										175.288	486.514			668.394	1927.48		6.32445	29.7521
	79.43	136.08	OSL										176.449	496.002			671.527	1936.36		6.71175	37.5
	272.26	781	Paleomagnetism	B/M boundary									183.52	517.426			673.414	1946.12		6.96994	38.835
	343.28	988	Paleomagnetism	Jaramilia top									185.819	533.72			680.2	1958.09		7.09904	20.4918
	364.52	1072	Paleomagnetism	Jaramilia bottom									206.348	564.886			685.133	1968.49		7.35724	25.0825
	390.43	1173	Paleomagnetism	Cobb Mountain top									209.307	578.449			687.166	1984.02		7.47988	31.068
	398.01	1185	Paleomagnetism	Cobb Mountain bottom									210.791	590.354			690.218	1995.7		8.05514	36.1905
													213.905	610.577			697.007	2010.73		9.05429	27.0588
													217.293	620.269			700.594	2023.04		9.20273	42.6087
													220.537	635.697			704.36	2035.52		9.33704	8.40336
													230.197	652.32			712.475	2050.83		9.47841	23.0769
													238.146	671.548			726.167	2084.16		9.76115	35.9649
													245.599	692.984			728.824	2098.28		10.0439	28.1481
													248.679	712.521			731.249	2108.36		10.3771	19.8864
													255.911	735.043			734.469	2117.48		10.8852	38.3333
													259.191	760.028			737.792	2127.92		11.0462	25.4902
													265.93	787.717			742.39	2140.19		11.3934	16.6667
													283.833	825.529			767.795	2188.24		11.5628	6.02837
													285.924	835.586			776.604	2211.86		12.1311	17.1362
													288.752	853.647			779.092	2221.28		12.5801	10.4762
													291.349	864.757			781.163	2232.02		13.1186	9.53947
													298.599	884.008			788.818	2244.53		13.971	45.4082
													315.892	926.251			794.247	2256.49		14.2551	15.1961
													323.872	957.934			805.648	2289.6		14.8233	13.2022
													335.725	979.773			809.863	2303.93		15.6756	10.8696
													342.351	999.035			812.974	2316.48		15.9597	15.3846
													345.864	1013.43			816.138	2325.54		16.5264	14.4068
													357.67	1051.74			821.279	2334.82		16.78	10.6825
													363.693	1073.59			824.124	2347.09		17.0336	9.2545
													367.672	1085.24			826.411	2361.47		17.2872	7.21311
													370.595	1102.69			831.324	2373.1		17.5407	11.9128
													376.116	1135.84			836.754	2385.95		18.0585	8.79765
													377.846	1148.65			841.943	2406.46		19.1541	9.53757
													382.94	1166.55			845.628	2422.07		20.5731	8.86076
													387.173	1189.65			855.749	2448.08		20.9324	8.14607
													404.839	1233.14			867.757	2469.58		21.2916	14.8485
													407.258	1242.98			884.838	2501.03		22.0101	17.3021
													408.819	1254.78			888.769	2509.89		22.3693	18.9189
													414.757	1272.28			900.787	2531.62		23.1057	10.5114
													418.468	1282.84			914.295	2546.94		23.465	14.2857
													425.311	1301.21			915.841	2559.18		24.1655	7.98817
													439.346	1338.42			917.869	2568.36		24.5786	9.47631
													444.961	1359.25			921.067	2576.93		25.1868	11.1296
													450.903	1378.89			922.776	2590.44		26.1344	4.69256
													461.465	1420.24			937.809	2614.58		26.4502	8.59375
													473.56	1463.61			941.433	2634.51		27.0819	6.73077
													477.718	1484.5			946.533	2648.55		27.3978	6.69782
													480.609	1504.83			953.818	2671.85		28.0295	11.2948
													488.138	1527.6			959.447	2692.96		28.3454	6.28931
													502.164	1548.15			966.368	2719.12		28.9776	7.71208
													507.223	1567.98			970.789	2727.85		29.9705	9.66387
													511.588	1587.27			974.941	2750.89		30.2961	10.7739
													516.206	1606.23			976.887	2765.8		30.9309	20.2817
													521.745	1625.13			978.898	2778.01		31.9076	18.8623
													523.856	1633.33			985.705	2809.52		32.2331	22.4806
													529.321	1645.15			989.914	2831.98		32.7866	15.051
													540.277	1662.35			992.496	2845.96		33.2168	10.6173
													544.296	1674.69			995.271	2860.98		33.9235	16.4619
													563.515	1708.15			998.946	2889.11		34.2769	15.3631
													572.919	1719.3			1001.93	2905.87		34.9837	18.1058
																	1003.38	2914.84		36.0262	13.8122
																	1004.78	2924.13		37.4909	13.8568
																	1011.47	2958.93		37.7751	22.2222
																	1012.98	2967.77		38.0908	81.0345
																	1014.92	2978.48		38.7221	17.9739
																	1017.26	2991.97		39.0378	47.3054
																	1019.08	3005.72		39.3535	75.3623
																	1021.05	3017.74		39.9849	16.1716
																	1023.73	3027.14		40.6163	27.9793
																	1026.08	3039.69		40.932	13.2979
																	1027.4	3050.53		42.5235	10.5978
																	1029.69	3061.44		42.8452	23.741
																	1030.84	3072.44		43.4888	12.3894
																	1032.77	3081.94		43.8106	12.8141
																	1033.49	3094.79		44.4542	15.6566
																	1035.66	3121.1		44.776	16.0944
																	1036.87	3132.54		45.4195	6.64962
																	1040.55	3142.84		46.325	12.7119
																	1041.73	3154.84		46.6314	9.03427
																	1042.21	3166.16		47.2443	13.4986
																	1043.5	3174.36		48.1635	24.2054
																	1044.72	3185.68		48.4699	15.0729
																	1048.9	3205.57		49.0827	22.7979
																	1050.81	3222.71		49.3891	36.0697
																	1051.9	3230.93		50.0125	12.5
																	1053.89	3237.48		50.3717	86.3124
																	1055.57	3249.19		51.0902	8.60215
																	1057.12	3260.36		51.8087	28.9412
																	1058.16	3270.46		52.1679	27.1074
																	1060.04	3286.37		53.6048	30.563
																	1061.16	3295.86		53.9282	29.7118
																	1063.27	3305.96		54.1774	43.6754
																	1065.75	3314.22		54.5554	37.7934
																	1067.37	3326.23		54.7443	48.1994
																	1068.27	3337.69		55.1223	11.8541
																	1069.75	3345.96		55.3113	38.7268
																	1070.89	3355.54		55.6892	22.4242
																	1075.69	3386.15		55.8782	21.5686
																	1078.08	3407.88		56.8811	13.9344
																	1080.32	3429.91		57.0945	21.902
																	1082.39	3451.03		57.5	59.1772
																	1083	3470.92		57.7134	22.3464
																	1083.69	3483.09		58.1402	37.766
																	1083.96	3485.05		58.3536	39.3939
																				58.7378	8.69565
																				59.3961	7.59494
																				59.5941	34.9057
																				59.9902	28.0374
																				60.7824	25.4545
																				61.436	32.3529
																				61.8109	38.6555
																				62.878	25.4717
																				63.7316	25.8794
																				63.945	12.0643
																				64.1365	57.2727
																				64.49	14.0127
																				64.6668	10.6
																				65.0204	3.9548
																				65.3739	14.9905
																				65.5507	26.8156
																				65.7275	14.8214
																				66.0811	20.1389
																				66.8339	19.0476
																				67.4266	32.3529
																				67.8218	37.8882
																				68.0194	26.4423
																				69.0036	30.117
																				69.1839	29.4118
																				70.1233	8.46995
																				70.3367	8.10811
																				70.7635	7.14286
																				70.9945	5.98131
																				71.646	12.6344
																				73.3886	7.36648
																				74.0401	7.67327
																				75.0173	5.2356
																				76.8768	10.0823
																				77.3029	6.46067
																				78.1551	8.57843
																				78.5812	7.69231
																				79.4334	5.49738
																				79.7892	7.79661
																				80.4407	2.39362
																				80.7664	4.6332
																				81.4179	9.34343
																				82.3951	4.82315
																				82.7208	6.14152
																				83.3723	11.7878
																				83.6944	7.37179
																				84.3313	9.49721
																				84.6498	7.34633
																				85.2867	9.2545
																				86.2421	8.36013
																				86.5605	8.41487
																				87.1855	15.1163
																				88.057	5.60538
																				88.3475	6.25
																				88.9284	14.0033
																				89.2189	9.6828
																				89.5094	20.6831
																				89.7999	7.26916
																				90.0904	15.2074
																				91.5517	8.03324
																				92.7315	6.75241
																				93.0265	6.28571
																				93.3509	7.90021
																				93.9114	13.8107
																				94.2063	7.12329
																				97.7696	8.33333
																				98.0953	11.3314
																				98.7468	5.6213
																				99.0464	13.5065
																				99.6233	22.6107
																				100.489	21.7308
																				100.806	13.2231
																				101.354	16.0622
																				101.671	7.36086
																				102.219	20.4918
																				102.508	18.7675
																				103.03	12.7479
																				103.794	32.5
																				105.05	12.3003
																				106.419	12.3967
																				106.647	16.0072
																				107.104	11.3208
																				107.56	15.8228
																				107.796	23.6311
																				108.6	9.36639
																				109.405	8.19672
																				112.353	7.74059
																				112.621	12.0205
																				112.889	12.532
																				113.425	26.1538
																				113.961	12.6915
																				114.759	13.9759
																				115.017	19.375
																				115.274	17.1367
																				115.789	35.8974
																				116.304	14.2251
																				116.819	8.21168
																				117.076	12.9213
																				117.334	5.18784
																				117.848	6.20155
																				118.363	12.7202
																				118.878	11.4504
																				119.136	16.1943
																				119.393	26.7537
																				119.908	23.9175
																				120.423	14.5833
																				120.938	6.78643
																				121.195	14.8889
																				121.462	29.8343
																				121.743	29.5082
																				122.023	21.8569
																				122.304	28.4974
																				122.584	12.9663
																				123.145	19.9255
																				123.426	24.0113
																				123.707	30.3175
																				123.987	43.6464
																				124.268	11.7949
																				124.492	36.3636
																				124.548	16.4251
																				124.829	44.5298
																				125.11	55.3571
																				125.166	59.7542
																				125.39	63.9442
																				125.951	65.4275
																				126.513	58.7074
																				126.793	41.7339
																				126.849	65.34
																				127.074	38.8974
																				127.298	57.7608
																				127.41	49.921
																				127.635	57.164
																				127.859	70.9677
																				127.915	70.9321
																				128.395	86.2121
																				128.854	69.1508
																				129.404	65.4649
																				129.949	51.3253
																				130.494	53.2154
																				131.584	46.4029
																				132.674	45.8462
																				133.764	53.4341
																				134.309	56.1017
																				134.418	46.133
																				134.854	8.32
																				135.944	5.15267
																				137.033	8.1761
																				137.578	10.8067
																				138.123	5.14286
																				139.213	4.55373
																				139.758	10.8929
																				140.303	15.9091
																				140.848	8.53175
																				141.393	2.1611
																				142.483	3.28849
																				143.029	10.804
																				143.576	7.9096
																				144.67	20.8232
																				145.765	5.23338
																				146.86	23.7548
																				147.407	23.31
																				147.954	28.131
																				149.158	32.9949
																				149.596	53.9548
																				150.253	19.4864
																				151.238	51.9608
																				152.134	69.637
																				152.599	12.1076
																				153.064	9.9839
																				153.528	17.5281
																				153.993	13.9262
																				154.222	15.7746
																				154.451	8.68726
																				154.91	5.89286
																				155.368	10.3718
																				155.826	12.7778
																				156.284	11.39
																				156.743	16.5339
																				157.201	4.947
																				157.659	19.7368
																				158.117	8.55856
																				158.576	16.1736
																				159.034	3.18021
																				159.492	9.54447
																				159.95	18.2081
																				160.436	6.79758
																				160.924	11.4155
																				161.412	15.3425
																				161.901	4.38596
																				162.389	21.5385
																				162.877	14.7752
																				163.366	25.5696
																				163.854	23.6527
																				164.342	4.00802
																				164.831	2.25989
																				165.319	4.30464
																				165.807	1.78926
																				166.285	2.41287
																				166.748	6.26223
																				167.211	20.1117
																				167.674	13.5952
																				168.136	32.0988
																				168.599	6.96629
																				169.062	4.22078
																				169.524	5.77933
																				169.987	9.37997
																				170.45	9.53271
																				170.912	12.5908
																				171.375	6.67614
																				171.838	3.11958
																				172.306	11.6046
																				172.822	44.2623
																				173.245	52.6316
																				173.715	42.2397
																				174.232	72.0768
																				174.837	19.4767
																				175.773	50.6446
																				176.615	30.3202
																				177.551	9.03955
																				178.487	4.01855
																				179.516	2.21465
																				180.452	8.30325
																				181.294	4.23892
																				182.22	4.57516
																				183.139	3.9801
																				184.058	7.95455
																				184.978	13.9037
																				185.897	6.98925
																				186.816	8.57143
																				187.736	13.1295
																				188.655	7.60095
																				189.115	16.1111
																				189.575	4.04313
																				190.034	7.61905
																				190.494	9.09091
																				191.413	8.14132
																				192.333	8.3779
																				193.234	10.2752
																				194.121	15.367
																				195.009	17.8117
																				195.896	4.81928
																				196.784	22.6667
																				197.671	11.3821
																				198.559	25.3275
																				199.493	32.337
																				201.025	8.30721
																				202.558	7.04846
																				203.324	10.5413
																				204.09	9.12281
																				205.623	13.5417
																				207.155	9.73913
																				208.688	7.33083
																				210.114	39.8305
																				211.539	16.2461
																				212.965	17.9167
																				214.391	41.194
																				215.817	9.98004
																				217.243	6.3981
																				218.098	22.0065
																				218.669	30.8989
																				219.259	21.3816
																				219.535	16.2939
																				219.81	8.55615
																				220.086	14.2857
																				220.362	26.2899
																				220.637	21.6393
																				220.692	21.374
																				220.913	43.8312
																				221.189	26.9841
																				221.244	11.7647
																				221.464	16.309
																				222.016	23.7374
																				222.677	18.9655
																				222.996	13.0031
																				223.314	4.15225
																				223.951	2.83806
																				224.27	9.42029
																				224.588	8.02676
																				225.225	8.33333
																				225.862	6.08229
																				226.181	6.91643
																				226.499	2.94118
																				227.136	2.77778
																				227.773	2.84091
																				228.41	2.91439
																				229.048	6.73267
																				229.685	2.75229
																				230.322	4.30528
																				230.931	6.43382
																				231.522	4.96894
																				232.112	12.1864
																				232.703	4.38931
																				233.294	7.32601
																				233.884	6.02837
																				234.475	10.3792
																				235.066	11.5819
																				235.657	8.58779
																				236.247	7.86106
																				236.838	9.55752
																				237.429	10.5769
																				238.02	12.297
																				238.658	11.509
																				239.297	4.26929
																				239.936	10.0159
																				240.575	11.804
																				241.214	29.1066
																				241.916	7.5495
																				242.491	4.0201
																				243.194	2.25464
																				243.769	21.3904
																				244.088	10.917
																				244.408	6.44599
																				245.047	3.8835
																				245.686	14.6379
																				246.314	13.8258
																				246.926	20
																				247.538	4.0146
																				248.15	6.05042
																				248.456	7.85498
																				248.517	12.8463
																				248.762	42.8977
																				249.374	31.7035
																				249.68	22.3464
																				249.742	29.4253
																				249.986	15.7627
																				250.598	16.221
																				250.905	26.9006
																				251.211	33.8816
																				251.516	29.9252
																				251.823	50.3322
																				252.129	22.3881
																				252.435	32.852
																				252.741	20.6388
																				253.047	13.0573
																				253.353	15.6951
																				253.659	25.9016
																				254.286	13.6437
																				254.917	3.19489
																				255.549	6.75453
																				256.18	13.3874
																				256.811	23.092
																				257.442	5.02646
																				258.073	18.1049
																				258.704	7.51174
																				259.336	8.8685
																				259.967	5.37849
																				260.598	9.9115
																				261.229	6.6335
																				261.856	9.19881
																				262.444	5.92593
																				263.032	6.0219
																				263.62	4.53858
																				264.208	3.37268
																				264.796	1.99275
																				265.384	4.90654
																				265.973	2.48566
																				266.561	7.69231
																				267.149	5.65149
																				267.737	6.00707
																				268.325	8.11881
																				268.913	21.5881
																				269.501	6.15385
																				270.091	3.5225
																				270.681	5.76923
																				271.271	12.766
																				271.861	17.2414
																				272.451	4.06386
																				273.042	4
																				273.632	6.45724
																				274.222	23.0769
																				274.871	19.7297
																				275.402	2.1164
																				275.992	3.78072
																				276.582	3.1746
																				277.179	6.49351
																				277.848	4.49438
																				278.568	5.01859
																				279.288	5.89255
																				280.009	9.20245
																				280.729	10.4129
																				281.449	7.98403
																				282.241	17.1154
																				282.89	24.3103
																				283.61	6.75287
																				284.33	14.4689
																				285.05	9.88593
																				285.771	16.996
																				286.491	18.9597
																				287.211	23.1537
																				287.931	25.5814
																				288.652	14.3872
																				289.372	10.0601
																				290.092	9.89933
																				290.812	21.6172
																				291.533	17.8019
																				292.253	55.5319
																				292.986	29.0954
																				293.733	22.1968
																				294.479	14.3275
																				295.3	20.339
																				295.961	7.52475
																				296.322	10.6849
																				296.682	18.146
																				297.404	15.4639
																				298.125	12.9412
																				298.846	7.67635
																				299.279	26.0479
																				299.567	17.1975
																				300.288	15.7116
																				301.009	10.4688
																				301.731	8.44595
																				302.452	6.32911
																				302.812	24.826
																				303.173	27.0945
																				303.894	16.0112
																				304.615	28.2991
																				304.976	56.2903
																				305.33	49.2017
																				305.685	49.697
																				306.039	21.3836
																				306.748	30.8072
																				307.456	32.491
																				307.882	35.4344
																				308.165	35.9613
																				308.519	30.0493
																				308.874	18.1818
																				309.583	6.11888
																				310.291	14.5188
																				311	8.06754
																				311.283	16.2791
																				311.354	28.5326
																				311.709	30.9904
																				312.417	11.7936
																				313.126	43.7126
																				313.835	29.3981
																				314.522	51.632
																				315.194	12.012
																				315.866	15.6006
																				316.202	24.4444
																				316.269	34.0541
																				316.538	51.1327
																				317.211	48.494
																				317.547	20.7207
																				317.883	33.2378
																				318.555	56.4815
																				318.891	9.71429
																				319.227	15.7303
																				319.9	29.0801
																				320.572	6.52529
																				321.244	50.8721
																				321.58	20
																				321.647	11.0448
																				321.916	23.4323
																				322.252	44.1176
																				322.589	10.5066
																				323.277	21.0736
																				324.004	33.9066
																				324.731	24.8175
																				325.458	52.9412
																				325.821	64.5714
																				326.184	12.7557
																				326.911	20.8617
																				327.638	13.8112
																				328.365	7.27763
																				328.801	26.4615
																				329.092	37.3832
																				329.819	30.1943
																				330.545	52.8358
																				330.909	25.3247
																				330.982	13.2468
																				331.272	27.0677
																				331.999	17.1271
																				334.94	11.1554
																				335.343	17.3745
																				335.665	7.01754
																				336.47	20.2174
																				337.276	28.0112
																				338.081	21.2613
																				338.887	16.7164
																				339.692	10.2564
																				340.498	13.4981
																				341.384	27.9318
																				342.189	4.75285
																				342.914	11.4224
																				343.72	11.5756
																				344.606	17.637
																				345.411	14.7583
																				346.217	3.40716
																				347.022	5.88235
																				347.828	7.32087
																				348.577	4.95413
																				349.945	7.33591
																				351.066	3.4662
																				352.31	26.2987
																				353.469	6.35739
																				354.628	14.0805
																				355.787	17.8112
																				356.946	8.36576
																				358.105	6.70498
																				359.264	10.0186
																				360.423	31.2871
																				361.582	29.3059
																				362.741	7.75194
																				363.9	11.5385
																				365.059	5.46358
																				366.218	2.35507
																				367.377	16.1736
																				368.488	15.3846
																				369.594	11.0429
																				370.701	5.12821
																				371.807	5.76132
																				372.913	7.67386
																				374.019	2.77778
																				375.125	4.92958
																				375.678	13.3333
																				376.232	6.56814
																				377.338	4.95238
																				378.444	10.0709
																				379.55	4.78821
																				380.656	6.26058
																				381.763	5.06757
																				382.901	8.06723
																				384.089	9.31099
																				384.683	16.3666
																				385.277	8.84615
																				386.465	15.3966
																				387.653	11.1111
																				388.841	17.4312
																				390.029	10.3611
																				391.217	7.73381
																				392.405	5.75397
																				393.593	5.58214
																				394.78	6.69371
																				395.968	13.7694
																				397.1	4.73083
																				397.629	8.58469
																				398.097	6.09929
																				398.564	6.52921
																				399.032	6.99088
																				399.499	3.94366
																				399.967	7.76892
																				400.434	19.4274
																				400.668	12.4011
																				400.902	8.95795
																				401.369	37.6206
																				401.837	15.9132
																				402.07	17.4603
																				402.304	79.3103
																				402.538	51.2535
																				402.585	50.4225
																				402.772	22.2018
																				403.239	9.09091
																				403.707	11.6279
																				404.238	18.2716
																				404.762	9.83607
																				405.287	19.3384
																				405.812	27.673
																				406.337	12.065
																				406.861	9.82801
																				407.386	12.5
																				407.911	13.8973
																				408.436	24.6085
																				408.96	21.875
																				409.485	21.1306
																				410.01	26.4108
																				410.535	17.1701
																				410.992	31.2312
																				411.448	15.971
																				411.904	11.3565
																				412.36	27.439
																				412.588	15.427
																				412.634	13.2948
																				412.816	10.9329
																				413.273	7.48899
																				413.774	7.56303
																				414.23	7.09877
																				414.686	6.65635
																				415.143	9.84615
																				415.599	6.21931
																				416.009	4.17288
																				416.465	8.99743
																				416.94	7.93951
																				417.444	6.74342
																				417.948	9.10494
																				418.452	5.90551
																				418.956	6.21827
																				419.46	5.18639
																				419.964	5.45073
																				420.468	7.4344
																				420.972	4.70016
																				421.224	17.5337
																				421.476	21.5017
																				421.98	23.3766
																				422.484	27.8997
																				422.987	26.9702
																				423.522	15.0427
																				424.105	16.3613
																				424.317	33.7607
																				424.37	33.7875
																				424.635	29.3846
																				425.165	35.6908
																				425.642	29.0741
																				426.225	30.1221
																				426.437	70.936
																				426.702	56.4371
																				427.232	40.2899
																				427.762	57.9903
																				428.08	73.5065
																				428.292	63.9493
																				428.504	77.5681
																				428.823	18.1402
																				429.353	12.5
																				429.883	16.6871
																				430.345	13.9102
																				430.793	7.95148
																				431.241	9.47368
																				431.688	19.5962
																				432.136	7.77605
																				432.584	5.14096
																				433.032	9.48795
																				433.48	5.3701
																				433.927	9.71338
																				434.375	8.94942
																				434.823	5.86371
																				435.271	4.69314
																				435.719	3.77049
																				436.166	7.8125
																				436.654	5.386
																				437.12	6.43275
																				437.578	5.79216
																				438.036	2.625
																				438.495	8.59504
																				438.953	8.74404
																				439.457	9.63636
																				439.916	10.3896
																				440.374	9.07372
																				440.833	10.9589
																				441.291	7.21925
																				441.75	7.31707
																				442.162	13.2686
																				442.641	7.52688
																				443.126	12.8205
																				443.61	7.02247
																				444.095	7.8125
																				444.579	8.07453
																				445.064	14.7335
																				445.597	7.31707
																				446.033	6.80101
																				446.566	5.88235
																				447.05	10.2273
																				447.486	3.62694
																				447.971	6.92718
																				448.476	3.60902
																				449.001	3.47107
																				449.526	4.81928
																				450.051	3.77358
																				450.576	8.81612
																				451.101	7.99257
																				451.626	6.91824
																				452.151	5.2459
																				452.676	4.61812
																				453.201	2.49584
																				453.726	3.09278
																				454.251	1.45985
																				454.805	3.73832
																				455.307	11.747
																				455.76	7.93651
																				456.263	17.3502
																				456.765	8.33333
																				457.059	33.3333
																				457.268	10.2041
																				457.577	32.3432
																				457.771	18.543
																				458.274	30.0319
																				458.576	41.1765
																				458.777	22.3684
																				459.078	18
																				459.28	7.55208
																				459.581	12.0401
																				459.833	8.73606
																				460.084	14.6667
																				460.275	3.86555
																				460.56	8.33333
																				460.75	2.75527
																				461.225	3.32278
																				461.7	2.75229
																				462.175	3.23625
																				462.697	5.53846
																				463.125	6.10169
																				463.6	9.54198
																				464.075	10.0189
																				464.55	7.8534
																				465.073	9.51586
																				465.5	9.87461
																				465.975	7.15503
																				466.454	7.31261
																				466.935	6.7474
																				467.464	4.95627
																				467.897	6.29685
																				468.378	5.27273
																				468.859	9.95086
																				469.34	6.43432
																				469.821	10.8753
																				470.302	7.61671
																				470.783	8.83191
																				471.264	8.62069
																				471.745	11.3158
																				471.788	12.5641
																				472.235	6.78808
																				472.28	5.31401
																				472.76	8.07453
																				473.285	4.7532
																				473.81	6.30048
																				474.337	6.68524
																				474.874	3.34873
																				475.411	7.90861
																				475.947	6.25
																				476.484	5.06536
																				477.02	4.66102
																				477.342	19.598
																				477.557	3.67647
																				477.825	20.9302
																				478.094	3.92902
																				478.344	21.9114
																				478.645	23.3766
																				479.096	8.81801
																				479.598	8.03571
																				480.099	7.43671
																				480.6	36.9906
																				481.054	6
																				481.101	23.4807
																				481.603	15.4667
																				482.053	15.4545
																				482.104	38.5681
																				482.605	27.7202
																				482.856	73.5632
																				483.052	5.91398
																				483.107	7.69231
																				483.357	21.0227
																				483.608	10.609
																				484.052	35.0365
																				484.068	13.5088
																				484.293	46.9169
																				484.337	29.8387
																				484.517	29.6501
																				484.741	36.6048
																				484.965	28.853
																				485.051	23.1986
																				485.189	50.3311
																				485.234	49.1443
																				485.413	10.6443
																				485.637	66.4706
																				485.861	33.3333
																				486.05	13.6865
																				486.085	68.7773
																				486.13	65.3295
																				486.309	75.3323
																				486.573	78.5498
																				486.863	12.7928
																				487.256	65.3673
																				487.446	13.9147
																				487.939	75.1724
																				488.029	17
																				488.076	74.1611
																				488.612	37
																				488.622	36.0049
																				489.194	16.6113
																				489.305	27.6224
																				489.777	22.623
																				489.987	43.8261
																				490.36	20.3947
																				490.555	20.7337
																				490.699	51.1236
																				490.942	48.505
																				491.417	5.27344
																				491.525	43.75
																				492.136	33.8068
																				492.854	12.5964
																				493.573	38.8158
																				494.291	6.70554
																				495.01	37.963
																				495.728	2.38095
																				496.433	5.91457
																				496.699	7.82609
																				496.966	3.1746
																				497.498	11.704
																				497.764	36.6534
																				498.031	24.1935
																				498.297	38.0165
																				498.563	5.97015
																				499.096	14.3631
																				499.682	17.3585
																				500.161	19.3916
																				500.694	30.9148
																				501.231	7.92079
																				501.553	46.1538
																				501.768	17.1875
																				502.305	3.77358
																				502.627	15.6627
																				502.841	4.95356
																				503.378	19.7898
																				503.915	7.31293
																				504.452	29.0323
																				504.989	13.1191
																				505.526	2.62295
																				506.062	2.63158
																				506.599	13.8235
																				507.136	12.3007
																				507.404	18.1034
																				507.667	4.33437
																				508.19	17.7945
																				508.713	20.6642
																				509.235	12.6154
																				509.758	14.2857
																				510.281	16.0211
																				510.804	8.02239
																				511.326	12.8743
																				511.849	12.0643
																				512.372	25.5319
																				512.894	3.59477
																				513.417	9.15033
																				513.94	8.41424
																				514.481	3.92157
																				515.066	7.27848
																				515.358	17.6471
																				515.651	9.44625
																				515.943	26.1682
																				516.235	11.6142
																				516.82	8.06142
																				517.171	14.1827
																				517.405	7.94702
																				518.744	7.4184
																				520.111	6.50995
																				520.795	14.1176
																				521.479	10.1887
																				522.847	5.89286
																				523.531	16.388
																				524.214	7.29335
																				525.582	15.704
																				526.95	10.8257
																				528.31	22.7068
																				528.851	24.1895
																				529.663	15.5211
																				531.015	9.88593
																				532.368	14.8305
																				533.72	11.6505
																				533.865	28.0255
																				534.009	18.0451
																				534.299	28.1207
																				534.589	20.5392
																				534.879	32.1074
																				535.023	45.3552
																				535.168	27.5676
																				535.313	33.8384
																				535.458	15.9712
																				535.748	13.5823
																				536.033	2.61438
																				536.312	5.75843
																				536.592	1.53453
																				536.872	2.57069
																				537.012	32.6027
																				537.152	15.0776
																				537.432	5.2356
																				537.572	36.8098
																				537.74	22.0651
																				538.02	29.1101
																				538.3	12.2349
																				538.58	5.29634
																				538.692	13.6364
																				538.86	8.04438
																				539.139	10.0511
																				539.391	8.80626
																				539.68	4.21496
																				539.973	7.73109
																				540.266	2.75362
																				540.558	10.5714
																				540.851	11.2108
																				540.968	15.9204
																				541.144	11.3208
																				541.436	6.27376
																				541.729	5.09804
																				542.022	3.92314
																				542.314	2.17077
																				542.607	1.44357
																				542.9	6.73575
																				543.195	6.86106
																				543.498	6.89046
																				543.802	6.28684
																				544.106	8.98716
																				544.409	10
																				544.713	3.83333
																				545.016	8.4127
																				545.32	4.29043
																				545.624	8.04954
																				545.927	7.2758
																				546.231	4.71939
																				546.535	14.1608
																				546.836	3.9783
																				547.128	6.95122
																				547.42	5.48697
																				547.712	3.37739
																				548.004	6.76692
																				548.296	7.73694
																				548.588	8.28402
																				548.879	5.62914
																				549.171	4.06627
																				549.463	4.96536
																				549.755	4.7619
																				550.047	21.9378
																				550.74	11.4202
																				551.013	7.3107
																				551.317	11.5202
																				551.62	7.38552
																				551.924	7.42424
																				552.228	7.39082
																				552.531	5.59701
																				552.835	10.683
																				553.138	4.66761
																				553.29	4.95663
																				553.442	7.55556
																				553.746	8.14159
																				553.897	20.4918
																				554.049	7.00132
																				554.201	23.2614
																				554.353	22.7915
																				554.656	6.57673
																				554.96	12.5203
																				555.112	31.5
																				555.264	10.9489
																				555.416	30.6024
																				555.567	12.0939
																				555.871	12.2685
																				556.175	13.9655
																				556.454	7.56303
																				556.585	35.9249
																				556.742	15.3846
																				557.005	12.2083
																				557.267	16.1017
																				557.53	8.50662
																				557.766	9.68188
																				558.028	16.5812
																				558.16	40.1478
																				558.291	9.62048
																				558.422	40.9302
																				558.553	9.80892
																				558.816	16.0894
																				559.078	17.6864
																				559.34	19.3384
																				559.603	6.9869
																				559.866	16.3556
																				559.997	20.6497
																				560.129	13.7876
																				560.392	20.0993
																				560.655	4.96894
																				560.918	11.2565
																				561.182	15.2941
																				561.313	28.9017
																				561.471	19.8131
																				561.734	19.5286
																				561.997	45.1115
																				562.26	5.14139
																				562.524	33.8898
																				562.629	30.7042
																				562.787	5.27307
																				563.024	16.4688
																				563.568	14.2857
																				563.871	2.92308
																				564.175	2.42588
																				564.509	3.67893
																				564.782	5.22876
																				565.49	3.44828
																				565.949	8.17439
																				566.407	3.33839
																				567.324	12.8655
																				568.161	9.60699
																				568.998	17.782
																				569.836	11.1524
																				570.673	8.27815
																				571.51	15.6089
																				572.348	14.794
																				573.185	8.48057
																				574.022	9.94264
																				574.86	7.06522
																				575.697	44.3262
																				576.535	18.2156
																				577.372	30.08
																				578.233	53.1732
																				578.873	57.1429
																				579.676	54.5455
																				581.281	32.6087
																				582.886	24.4411
																				584.491	13.8539
																				586.096	10.174
																				586.899	15.343
																				587.701	10.111
																				589.307	14.4169
																				590.805	8.64865
																				592.104	14.4785
																				593.402	22.8625
																				594.051	21.9512
																				594.666	6.83507
																				595.229	36.9565
																				595.792	19.8157
																				596.354	24.4755
																				596.917	35.0531
																				598.043	18.5629
																				599.169	31.0811
																				600.294	15.3846
																				601.42	23.4637
																				602.546	35.5556
																				603.671	30.4569
																				604.797	17.9612
																				605.923	14.375
																				607.048	22.5564
																				608.174	9.3578
																				608.703	21.8487
																				609.246	13.9847
																				610.331	17.3028
																				610.947	18.0645
																				611.186	46.7172
																				611.425	30.1587
																				611.664	27.686
																				611.903	14.2857
																				612.381	8.06452
																				612.621	46.2264
																				612.86	31.6195
																				613.338	14.936
																				613.816	12.1298
																				614.055	32.3162
																				614.294	20.6601
																				614.534	32.4808
																				614.773	29.9174
																				614.964	28.7815
																				615.299	30.3523
																				615.729	40.3727
																				615.968	83.8843
																				616.216	68.209
																				616.464	75.9295
																				616.712	34.7287
																				616.959	68.4286
																				617.207	51.8812
																				617.703	68.8333
																				617.951	69.9454
																				618.248	36.6438
																				618.694	42.9587
																				618.942	55.9194
																				619.19	63.1673
																				619.685	72.3431
																				619.933	86.9173
																				620.181	76.1905
																				620.946	62.0795
																				621.77	64.1638
																				622.594	52.7419
																				623.418	58.0139
																				624.281	55.1181
																				624.718	40.5325
																				625.154	32.6861
																				625.591	30.7463
																				626.027	13.8614
																				626.9	6.74956
																				627.861	14.0952
																				628.647	10.961
																				629.52	5.60897
																				630.393	7.88177
																				631.266	5.07246
																				632.139	7.96325
																				633.1	15.8177
																				633.886	12.6866
																				634.753	9.58231
																				635.629	9.4518
																				635.989	10.75
																				636.306	12.4682
																				636.623	13.7466
																				636.94	5.44465
																				637.256	4.42338
																				637.573	2.46212
																				637.89	14.093
																				638.207	9.82839
																				638.524	5.86319
																				638.841	15.5056
																				639.157	16.4855
																				639.506	12.1145
																				639.823	26.8559
																				640.14	12.5862
																				640.457	19.7417
																				640.773	45.73
																				641.059	21.09
																				641.375	11.3674
																				641.692	14.4538
																				642.009	12.7413
																				642.326	20.6148
																				642.643	22.7041
																				642.96	15.5388
																				643.277	11.3872
																				643.596	18.0934
																				643.914	24.2604
																				644.233	15.2603
																				644.552	23.0616
																				644.87	29.4004
																				645.189	52.0076
																				645.539	39.7368
																				645.826	36.3128
																				646.144	27.2487
																				646.463	21.3018
																				646.781	14.3162
																				647.102	13.5647
																				647.427	16.5414
																				647.751	13.8381
																				648.107	8.94569
																				648.399	23.7342
																				648.724	32.6648
																				649.048	21.4706
																				649.372	21.5084
																				649.696	35.0114
																				650.02	25.3205
																				650.345	20.4134
																				650.669	14.2593
																				650.989	38.1579
																				651.307	30.9211
																				651.625	30.411
																				651.943	42.3197
																				652.261	23.1672
																				652.684	45.7672
																				653.131	18.9824
																				653.578	14.9888
																				654.025	16.8467
																				654.472	9.97921
																				654.919	21.0667
																				655.366	11.1702
																				655.813	15.0776
																				657.721	30.6011
																				658.204	13.3172
																				658.737	11.1111
																				659.22	8
																				659.656	12.6603
																				660.14	27.7955
																				660.624	19.7727
																				661.107	27.907
																				661.591	26.4493
																				662.075	26.4198
																				662.559	33.3333
																				663.043	34.1902
																				663.527	13.289
																				664.002	12.3574
																				664.469	14.0998
																				664.935	36.2602
																				665.402	57.8704
																				665.869	30.581
																				666.335	15.62
																				666.802	54.416
																				667.269	59.8441
																				667.735	27.0042
																				668.202	26.3383
																				668.669	32.3322
																				669.127	52.1739
																				669.55	22.9979
																				669.973	15.0407
																				670.395	32.5513
																				670.818	20.381
																				671.241	47.9744
																				671.686	28.2548
																				672.189	31.6254
																				672.641	37.2727
																				673.194	41.7077
																				673.697	56.5302
																				674.2	63.9394
																				674.703	47.3373
																				675.212	29.582
																				675.777	28.6104
																				676.342	35.6467
																				676.907	11.9919
																				677.472	21.7647
																				678.037	28.0488
																				678.602	8.50112
																				679.167	26.6026
																				679.732	52.2659
																				680.298	6.63717
																				680.863	10.2804
																				681.428	14.9593
																				681.938	11.6022
																				682.425	10.3715
																				682.911	13.8837
																				683.398	8.48287
																				683.885	13.0363
																				684.372	14.0704
																				684.858	14.7343
																				685.345	9.36255
																				685.871	20.1149
																				686.402	37.3333
																				686.932	24
																				687.463	13.9837
																				687.993	8.9613
																				688.577	16.092
																				689.055	17.6653
																				689.585	24.025
																				690.116	31.4286
																				690.646	28.7253
																				691.177	36.8249
																				691.711	47.3765
																				692.251	78.9207
																				692.846	91.9325
																				693.753	85.7904
																				694.945	77.5194
																				696.108	36.3475
																				697.2	20.9354
																				698.292	20.603
																				699.385	38.009
																				700.477	46.2766
																				701.569	23.8683
																				702.661	54.0146
																				703.754	30.7292
																				704.846	26.8908
																				705.938	43.9189
																				707.03	11.8609
																				708.123	26.3323
																				709.215	43.3333
																				710.307	58.6902
																				714.33	54.0609
																				714.953	17.5
																				715.638	15.7143
																				716.199	13.2727
																				716.822	9.01361
																				717.445	38.9908
																				718.067	10.2345
																				718.69	25.6716
																				719.313	36.1272
																				719.936	20.4176
																				720.559	22.7397
																				721.182	9.24956
																				721.804	14.1372
																				722.427	13.6767
																				723.05	13.6752
																				723.673	26.6323
																				724.296	24
																				724.919	26.8072
																				725.479	31.8945
																				726.023	18.6349
																				726.567	9.34874
																				727.111	32.6599
																				727.655	13.8686
																				728.199	24.3112
																				728.798	13.7143
																				729.288	8.90756
																				729.832	8.95742
																				730.376	40.9709
																				730.991	56.3686
																				731.614	57.1072
																				732.237	27.7385
																				732.86	15.3386
																				733.483	39.8058
																				734.221	60.4113
																				734.96	34.6154
																				736.648	37.6731
																				738.455	16.0763
																				740.749	66.9903
																				742.273	13.0864
																				743.796	33.4328
																				745.32	24.4373
																				746.844	16.2791
																				748.367	21.5947
																				749.891	27.9379
																				752.938	39.8773
																				754.462	36.6071
																				755.986	14.6104
																				757.509	22.2222
																				759.033	11.5473
																				760.313	7.29443
																				761.135	20.6612
																				761.957	19.0972
																				762.778	38.2304
																				763.6	23.6473
																				764.422	14.8976
																				765.244	41.6534
																				766.055	18.4397
																				766.778	24.3108
																				767.5	32.0242
																				768.222	36.7946
																				768.945	29.0141
																				769.667	9.30576
																				770.39	24.406
																				771.184	24.735
																				771.834	14.2035
																				772.557	17.2745
																				773.279	15.9633
																				774.001	17.3362
																				774.724	60.5978
																				775.086	38.4164
																				775.451	21.4765
																				776.253	17.2515
																				776.545	37.8453
																				776.909	38.3459
																				777.639	34.8008
																				778.368	21.4286
																				778.733	9.91254
																				779.097	9.82318
																				779.827	18.4874
																				780.556	19.8777
																				781.285	19.2208
																				782.015	22.9752
																				782.379	28.2209
																				782.744	54.1426
																				783.473	54.5809
																				787.971	65.9367
																				788.394	55.0251
																				788.816	54.7445
																				789.239	59.2326
																				789.661	65.3846
																				789.872	35.6061
																				790.083	24.8352
																				790.506	20.858
																				790.717	39.6166
																				790.928	41.5512
																				791.351	64.4699
																				791.815	59.61
																				792.195	2.76382
																				792.618	14.1447
																				793.463	16.2698
																				793.927	16.6163
																				794.307	22.3642
																				794.73	19.9387
																				795.152	26.2821
																				795.574	26.3492
																				795.997	35.5556
																				796.419	38.0328
																				796.842	34.7541
																				797.222	19.2661
																				798.848	17.7914
																				799.27	25
																				799.693	22.9814
																				800.115	25.89
																				800.538	2.94118
																				800.96	30.4038
																				801.382	23.3645
																				801.805	15.6098
																				802.227	9.19932
																				803.811	34.7826
																				804.234	35.8209
																				804.656	39.5683
																				805.078	13.3333
																				805.501	7.43802
																				805.923	10.7884
																				806.346	21.0383
																				806.768	16.3441
																				807.211	34.3949
																				807.634	15.3846
																				808.056	16.3793
																				808.479	15.3846
																				808.901	6.23377
																				809.323	14.7577
																				809.746	26.5854
																				810.168	45.3216
																				810.591	20.4159
																				811.013	8.47145
																				811.435	50.3401
																				811.858	39.0863
																				812.245	40.6484
																				812.605	22.6829
																				812.966	35.6164
																				813.326	17.8423
																				813.686	19.5804
																				814.046	14.5374
																				814.406	51.3841
																				814.767	25.076
																				815.127	32.2917
																				815.487	37.5
																				815.847	48.1953
																				816.207	27.1739
																				816.567	15.8559
																				819.482	32.5221
																				819.904	13.0973
																				820.327	12.2951
																				820.749	25.5474
																				822.354	37.9377
																				822.777	83.2073
																				823.199	78.6184
																				823.621	42.4942
																				824.044	44.2593
																				824.466	50.5495
																				824.889	24.2123
																				827.389	42.0935
																				828.447	40.625
																				829.409	45.509
																				830.371	14.9813
																				831.237	45.1685
																				832.199	8.37139
																				833.161	33.0619
																				834.123	20
																				835.085	16.8704
																				836.199	13.0233
																				836.837	14.0187
																				837.476	28.6179
																				838.753	18.724
																				840.03	25.656
																				841.307	37.1703
																				842.546	33.4792
																				843.769	45.3473
																				844.381	51.227
																				844.992	84.9952
																				846.215	86.6928
																				846.827	42.3567
																				847.425	50.431
																				848.587	31.6964
																				849.864	19.9357
																				851.142	17.6393
																				852.419	8.8586
																				852.93	38.5802
																				853.68	43.6869
																				854.536	50
																				854.964	53.5817
																				855.392	23.0924
																				856.247	34.1198
																				857.103	35.6918
																				857.959	36.3499
																				858.815	36.8932
																				859.671	22.0363
																				860.099	23.7237
																				860.527	51.2755
																				861.382	64.006
																				862.238	84.3597
																				862.666	92.1201
																				863.094	54.9383
																				863.95	45.438
																				864.787	50.9804
																				865.318	64.4248
																				866.593	60.367
																				867.124	50.084
																				867.655	73.8693
																				867.92	48.6647
																				868.186	40.1015
																				868.717	35.1201
																				869.248	32.7485
																				870.576	14.3662
																				870.841	16.7464
																				871.372	24.6296
																				871.903	27.0408
																				872.434	28.3465
																				872.965	18.0628
																				873.549	30.618
																				874.027	16.2562
																				874.558	17.5758
																				876.258	23.6196
																				876.789	33.4218
																				877.373	21.5434
																				877.851	14.9701
																				878.382	20.5056
																				878.913	19.403
																				879.444	21.322
																				879.975	46
																				880.506	35.2798
																				881.037	46.056
																				881.568	39.1586
																				882.099	21.709
																				882.63	15.7729
																				883.161	15.0568
																				883.692	37.6068
																				884.206	46.1957
																				884.695	28.4375
																				887.968	25.641
																				888.457	35.5987
																				888.945	22.0238
																				889.434	18.9189
																				889.922	10.1732
																				890.411	22.5
																				890.899	22.5207
																				891.388	28.0822
																				891.877	17.027
																				892.365	21.8997
																				892.854	57.6797
																				893.391	18.1223
																				893.88	22.252
																				894.296	21.9136
																				894.725	38.2166
																				895.154	39.5349
																				895.583	11.0749
																				896.013	29.7741
																				896.442	32.5815
																				896.871	20.649
																				897.3	34.6939
																				897.73	15.1685
																				898.159	16.0633
																				898.586	17.757
																				899.035	30.7692
																				899.402	30.8559
																				899.81	22.6804
																				900.218	19.2037
																				900.625	23.0769
																				901.033	20.7619
																				901.441	26.7813
																				901.849	13.4513
																				902.257	21.4502
																				902.665	12.3116
																				903.072	28.2667
																				903.871	39.6437
																				904.359	44.6154
																				904.848	21.8935
																				905.336	18.1529
																				905.825	23.1672
																				906.314	44.6809
																				906.802	20.283
																				907.291	26.477
																				907.779	34.2593
																				908.268	41.4169
																				908.732	53.5
																				909.22	45.4545
																				909.709	21.6019
																				910.198	74.5856
																				910.686	26.3736
																				911.175	24.7839
																				911.671	8.5044
																				912.119	12.6154
																				912.566	18.9711
																				913.014	14.7826
																				913.461	8.73786
																				913.908	5.17241
																				914.356	25.8675
																				914.803	81.0881
																				915.251	47.9769
																				915.698	35.905
																				916.156	54.7231
																				916.638	20.2778
																				917.12	18.0371
																				917.601	30.6092
																				918.083	9.22619
																				918.565	22.063
																				919.047	10.7143
																				919.525	27.7922
																				919.974	14.8688
																				920.423	17.2308
																				920.872	15.8763
																				921.32	19.5251
																				921.769	26.7692
																				922.218	51.6949
																				922.667	28.8288
																				923.116	16.9683
																				923.565	8.70871
																				924.014	10.1227
																				924.462	12.0235
																				924.911	10.8025
																				926.8	16.7728
																				927.594	25.7862
																				928.388	22.1491
																				929.182	31.9202
																				929.976	12.5249
																				930.77	43.3705
																				931.564	7.22892
																				932.358	10.2804
																				933.152	10.5505
																				936.527	39.5778
																				937.321	26.5594
																				938.115	7.0922
																				938.909	49.8801
																				939.703	14.6172
																				940.497	12.2302
																				941.291	22.3938
																				942.085	35.3345
																				942.88	15.5319
																				943.674	15.1229
																				944.547	14.3902
																				945.341	12.2244
																				946.135	26.0073
																				946.929	36.2595
																				947.803	24.9327
																				948.517	29.8305
																				949.311	30.8605
																				950.185	32.8947
																				950.9	29.2906
																				951.694	51.8836
																				952.488	44.3277
																				955.148	67.3077
																				955.942	49.5169
																				956.736	47.4359
																				957.53	34.1518
																				958.115	38.9222
																				958.483	69.3824
																				958.852	49.5575
																				959.22	58.0398
																				959.589	51.1971
																				961.726	43.3243
																				962.095	48.1172
																				962.463	39.0164
																				962.832	32.1117
																				963.2	63.37
																				963.569	51.1152
																				963.937	21.6634
																				964.306	25.3488
																				964.674	24.6544
																				965.043	10.7368
																				965.411	25.9494
																				965.78	15.1982
																				966.13	25.8454
																				966.453	5.89744
																				966.775	11.2
																				967.098	4.97512
																				967.421	48.3755
																				967.744	8.27815
																				968.067	5.92105
																				968.389	12.605
																				968.712	17.8478
																				969.035	12.5253
																				969.358	22.439
																				969.681	22.3958
																				970.003	36.6822
																				970.367	18.2635
																				970.736	15.5556
																				971.104	18.4953
																				971.473	11.9332
																				971.841	19.6629
																				972.21	27.9683
																				972.578	15.5251
																				972.947	22.2449
																				973.315	19.891
																				973.684	20.49
																				974.032	20.5011
																				974.376	46.4953
																				974.719	5.21173
																				975.063	36.9176
																				975.44	51.8847
																				975.75	14.2857
																				976.093	9.72222
																				976.436	13.3127
																				976.78	32.304
																				977.123	18.5968
																				977.467	33.4385
																				977.81	43.4579
																				978.806	30.1449
																				979.174	25.1515
																				979.543	27.4448
																				979.991	72.4771
																				980.573	93.3642
																				981.154	90.1489
																				981.735	64.684
																				982.317	46.2243
																				982.898	27.9412
																				983.48	25.2252
																				984.061	24.8619
																				984.643	20.7944
																				985.224	22.5397
																				985.805	6.07029
																				986.387	13.1926
																				986.968	14.9105
																				987.55	15.9483
																				988.189	24.5223
																				988.713	46.1538
																				989.294	21.9955
																				989.876	6.09037
																				990.457	14.4086
																				991.038	35.2941
																				991.62	27.4468
																				992.201	20.8333
																				992.783	18.1122
																				993.364	20
																				993.946	24.0909
																				994.527	38.7681
																				995.108	37.988
																				995.69	47.646
																				996.74	89.2691
																				997.327	89.4327
																				997.914	45.7529
																				998.501	52.5974
																				999.109	17.1901
																				999.936	20.8914
																				1000.76	28.4553
																				1001.59	21.0811
																				1002.42	27.7143
																				1003.24	54.3599
																				1007.47	10.6061
																				1008.29	8.60421
																				1009.11	13.6646
																				1009.93	40.625
																				1010.75	31.2925
																				1011.57	38.4615
																				1012.39	33.3333
																				1013.21	12.8019
																				1013.9	16
																				1014.55	10.9467
																				1015.2	30.1887
																				1015.85	38.7417
																				1016.5	34.2105
																				1017.15	24.5955
																				1017.8	10.4839
																				1018.45	12.7796
																				1019.1	60.7407
																				1019.74	49.8423
																				1020.39	28.4232
																				1021.4	38.4615
																				1022.05	31.2287
																				1022.7	77.1429
																				1023.35	57.4506
																				1024	89.4636
																				1024.64	66.6667
																				1025.29	56.2914
																				1025.94	46.3687
																				1026.59	41.0788
																				1027.24	38.1333
																				1027.89	73.0337
																				1028.54	65.2807
																				1029.19	27.5
																				1029.84	25.8317
																				1030.48	31.6222
																				1031.13	28.8793
																				1031.78	30.7692
																				1032.43	44.1118
																				1033.08	44.877
																				1033.73	51.5936
																				1034.75	52.6316
																				1035.45	55.7987
																				1036.14	49.1429
																				1036.83	53.1697
																				1037.53	52.6316
																				1038.22	36.875
																				1038.91	54.845
																				1039.61	47.8
																				1040.3	30.4348
																				1040.99	42.94
																				1041.69	53.8462
																				1042.38	24.9505
																				1043.38	18.3044
																				1044.05	39.9582
																				1044.71	26.5594
																				1045.38	40.625
																				1046.05	30.5785
																				1046.71	50.2804
																				1047.38	49.3204
																				1048.05	42.8858
																				1048.71	41.1546
																				1049.45	45.8661
																				1050.05	43.6214
																				1054.57	49.3014
																				1055.29	45.0867
																				1056.02	29.6774
																				1056.38	27.8351
																				1056.75	52.8662
																				1057.47	37.747
																				1058.2	44.2857
																				1058.92	36.1656
																				1059.65	26.5748
																				1060.37	29.4004
																				1061.1	40.1806
																				1062.55	21.5867
																				1063.28	41.4557
																				1064	46.4208
																				1064.73	15.5172
																				1065.45	50
																				1066.18	8.40108
																				1066.54	41.5761
																				1066.9	44.1909
																				1067.63	63.9752
																				1068.36	62.5
																				1069.08	78.9168
																				1069.81	76.6129
																				1070.53	78.8889
																				1071.26	74.3786
																				1071.62	37.1166
																				1071.98	60.2062
																				1072.71	59.4203
																				1073.44	64.3312
																				1074.02	65.9751
																				1074.58	66.9405
																				1075.15	64.497
																				1075.71	83.5849
																				1076.28	74.9491
																				1076.84	77.621
																				1077.13	50.1285
																				1077.41	52.8046
																				1077.97	34.8659
																				1078.54	21.3693
																				1079.1	31.982
																				1079.67	25
																				1080.23	30.4
																				1082.01	47.5336
																				1082.3	21.0066
																				1082.89	21.5292
																				1083.47	18.7373
																				1084.06	23.4714
																				1084.65	11.2811
																				1085.23	16.9661
																				1086.42	14.0461
																				1087.02	11.3497
																				1087.61	25.0973
																				1088.81	29.0043
																				1090.06	20.4846
																				1091.25	26.6949
																				1092.45	27.3523
																				1093.64	25.3112
																				1094.83	29.1221
																				1096.03	38.4106
																				1097.22	27.5794
																				1098.42	32.9854
																				1099.61	10.0543
																				1100.8	21.4953
																				1102.12	28.972
																				1103.19	13.271
																				1104.38	11.1111
																				1105.56	37.0536
																				1106.75	23.8876
																				1107.93	58.3554
																				1109.12	42.0664
																				1110.3	37.9679
																				1111.49	69.687
																				1112.67	83.3526
																				1113.86	56.4767
																				1115.04	28.0961
																				1116.23	23.7395
																				1117.8	44.4706
																				1119.01	41.8317
																				1120.23	56.6234
																				1121.44	40.9326
																				1122.65	28.3154
																				1123.86	14.6998
																				1125.08	29.7357
																				1126.41	18.8931
																				1127.5	32.2034
																				1128.71	15.6
																				1130.58	21.0526
																				1131.78	18.0428
																				1132.98	12.0879
																				1134.19	27.5294
																				1135.51	18.5714
																				1136.91	26.8072
																				1138.24	14.2259
																				1139.72	14.4804
																				1141.2	17
																				1142.68	28.6184
																				1148.98	45.625
																				1149.68	8.90208
																				1150.39	36.962
																				1151.09	11.2948
																				1151.79	33.4239
																				1152.56	17.233
																				1153.2	27.0769
																				1154.32	23.3728
																				1155.02	23.4463
																				1155.38	16.5138
																				1155.73	10.2151
																				1156.5	10.1974
																				1157.13	13.8554
																				1157.83	8.30946
																				1158.54	8.90585
																				1159.24	29.3729
																				1159.94	60.1942
																				1160.64	37.5405
																				1161.35	43.0464
																				1162.05	19.837
																				1164.02	55.7003
																				1164.72	40.3974
																				1165.42	54.3689
																				1166.12	53.6458
																				1167.53	61.3546
																				1168.08	48.4536
																				1169.17	40.6915
																				1170.26	50.1818
																				1171.35	38.3784
																				1172.44	26.1538
																				1172.99	16.8704
																				1173.64	19.25
																				1174.63	26.0623
																				1175.72	30.6604
																				1176.81	17.7453
																				1177.36	37.0629
																				1177.9	36.1301
																				1179.92	58.8529
																				1181.01	60.2247
																				1181.67	42.8986
																				1182.11	39.6509
																				1183.2	40.5405
																				1184.29	41.3876
																				1185.38	41.4538
																				1186.47	37.9717
																				1187.56	31.5403
																				1188.11	58.3548
																				1188.66	76.4376
																				1189.7	68.5259
																				1190.19	71.831
																				1190.68	75.718
																				1191.17	46.9072
																				1191.66	46.1735
																				1191.91	26.6491
																				1192.14	13.5417
[truncated: 3,003 more rows]

## Sheet: Supplementary Table 3
Supplementary Table 3 | Ostracoda shell counts of cores ZB13-C2 and ZB19-C1 from Zoige Paleolake, the Tibetan Plateau.
Core	Depth (m)	Weight (g)	Canodona sp.	Ilyocypris cf. bradyi	Ilyocypris sebeiensis	Ilyocypris sp.	Ilyocypris echinata	Fabaeformis candona rawsoni	Leucocythere dorsotuberosa	Leucocythere sp.	Cypridopsis sp.	Cytherissa lacustris
ZB13-C2	0.88	3.46										0
ZB13-C2	2.4	5.24	30			35
ZB13-C2	3.05622	3.59	2	25			1		1
ZB13-C2	4.78	3.2		1
ZB13-C2	6.15211	4.03
ZB13-C2	7.42181	3.82
ZB13-C2	8.55213	3.75
ZB13-C2	9.94995	3.7
ZB13-C2	11.64	4.03	28	4			2	3	4
ZB13-C2	13.3179	3.92
ZB13-C2	14.8224	3.84	46	15				7	3
ZB13-C2	16.74	3.25	39	12					2
ZB13-C2	18.74	3.05	13	2
ZB13-C2	20.5033	3.06	5
ZB13-C2	23.2397	11.61	28			14
ZB13-C2	24.1678	3.35
ZB13-C2	26.1048	3.6	7	1	4			1	2
ZB13-C2	27.8624	3.81
ZB13-C2	29.6459	3.28
ZB13-C2	31.2035	3.21	10					2			1
ZB13-C2	33.13	3.59
ZB13-C2	35.3048	3.46
ZB13-C2	36.7039	3.59	147	52				10
ZB13-C2	38.83	3.5					11	1	1
ZB13-C2	40.7566	4
ZB13-C2	42.47	3.71
ZB13-C2	44.25	10.97	2			1
ZB13-C2	44.4666	3.53
ZB13-C2	46.1233	3.65	1	15
ZB13-C2	46.4878	22.73
ZB13-C2	47.9105	3.34
ZB13-C2	49.7021	3.75		1
ZB13-C2	52.51	3.81	7	9
ZB13-C2	54.6826	3.5	1	8
ZB13-C2	57.06	3.44		5
ZB13-C2	59.0311	3.55	6	1
ZB13-C2	60.9705	3.61		8
ZB13-C2	62.7541	3.61		4
ZB13-C2	64.5583	4.82
ZB13-C2	68.2525	4.09
ZB13-C2	70.0235	3.43	3
ZB13-C2	71.626	4.56
ZB13-C2	73.3145	5.7		7
ZB13-C2	75.1374	3.63		12
ZB13-C2	76.9184	3.69	1
ZB13-C2	78.802	3.6	6	4
ZB13-C2	79.3786	19
ZB13-C2	80.6678	3.55	31	12				4	13
ZB13-C2	82.4971	3.57	25	4				10	9
ZB13-C2	84.3305	5.08		4
ZB13-C2	86.1396	4.09
ZB13-C2	88.0367	3.36							3
ZB13-C2	89.9151	3.38
ZB13-C2	91.7481	4.01	31			2		2
ZB13-C2	93.2321	12.49	20			5			5
ZB13-C2	93.6216	3.63	8
ZB13-C2	95.4285	3.06
ZB13-C2	97.2064	4.92	39	68				2
ZB13-C2	98.923	4.54		2	2
ZB13-C2	100.58	3.79
ZB13-C2	102.471	4.4	3				1
ZB13-C2	104.265	4
ZB13-C2	106.084	4.04
ZB13-C2	107.965	3.01	1	1
ZB13-C2	109.783	3.87		18
ZB13-C2	111.653	4.36	38	1		5		14	4
ZB13-C2	113.442	3.33		1
ZB13-C2	115.191	3.66							2
ZB13-C2	116.95	3.69	21	201		5		3	8
ZB13-C2	118.802	5.02	1		1
ZB13-C2	120.655	4.69	6	145			2		1
ZB13-C2	122.495	4.62	169	40	2		5	7	29
ZB13-C2	124.28	6.83	81	223			15	7	68
ZB13-C2	126.022	4.08		8
ZB13-C2	127.699	3.9		9
ZB13-C2	129.447	3.23	11
ZB13-C2	131.85	3.25	3	28	3				4
ZB13-C2	133.83	3.12	9	17					4
ZB13-C2	135.796	4.2		8					3
ZB13-C2	137.658	3.3	3	1
ZB13-C2	139.441	2.98	19			7			18
ZB13-C2	141.296	3.31	1	17				1
ZB13-C2	143.132	2.89	1	4					9
ZB13-C2	144.771	3
ZB13-C2	146.694	3.16
ZB13-C2	148.285	3.03							1			15
ZB13-C2	149.932	3.74
ZB13-C2	151.698	3.57
ZB13-C2	153.655	3.07	14	1			1	3
ZB13-C2	155.209	3.05	9			2
ZB13-C2	156.836	3.82
ZB13-C2	158.585	3.45		1						1
ZB13-C2	160.431	4.21							3
ZB13-C2	162.42	4.08							3	4
ZB13-C2	164.345	3.77
ZB13-C2	166.209	3.57	16	7
ZB13-C2	168.023	3.3
ZB13-C2	169.855	3.46
ZB13-C2	171.87	3.54	19	2		2		1
ZB13-C2	173.757	3.56	1	3				3
ZB13-C2	175.463	3.36
ZB13-C2	177.207	3.55
ZB13-C2	178.972	3.02
ZB13-C2	180.73	3.74
ZB13-C2	182.455	3.02
ZB13-C2	184.381	3.8	17	24				12	15
ZB13-C2	184.478	12.08	17			6			19
ZB13-C2	186.391	3.18	104	96		1	34	33	24
ZB13-C2	188.172	3.37	35	17			12	49	19		18
ZB13-C2	190.053	4.55		2					1
ZB13-C2	191.962	3.85	248	81			24	70	50
ZB13-C2	193.96	3.59
ZB13-C2	195.901	3.75		5				1
ZB13-C2	198.11	3.4				1
ZB13-C2	200.11	4.71
ZB13-C2	201.917	4.62		2
ZB13-C2	203.648	5.33		1
ZB13-C2	205.58	4.42
ZB13-C2	207.519	3.69	2	5				1	34
ZB13-C2	209.36	4.12					1	1
ZB13-C2	211.36	4.45
ZB13-C2	213.102	3.79	2	26		2
ZB13-C2	214.787	3.92
ZB13-C2	216.483	4.05
ZB13-C2	218.229	4.65		21		2	13
ZB13-C2	220.065	4.02
ZB13-C2	221.904	3.71	2	1				1
ZB13-C2	223.745	1.56
ZB13-C2	225.59	4.48	85	32				12	11
ZB13-C2	227.448	5.53	1
ZB13-C2	229.332	5.11
ZB13-C2	230.902	12.27	27			4			4
ZB13-C2	231.198	4.64
ZB13-C2	233.73	3.67
ZB13-C2	235.702	5.46
ZB13-C2	237.582	4.31		1
ZB13-C2	241.286	3.22
ZB13-C2	243.034	4.24	3	12					5
ZB13-C2	244.879	4.45	3	3		1
ZB13-C2	246.694	3.52		2				1
ZB13-C2	249.16	3
ZB13-C2	251.16	3.14	32	2		3	1	2	2
ZB13-C2	253.102	4.01	20
ZB13-C2	254.91	3.73	66	2				1	1
ZB13-C2	257.16	3.48
ZB13-C2	259.36	3.26	21	4			2		2		1
ZB13-C2	263.033	3.49
ZB13-C2	264.808	3.26		1			1				3
ZB13-C2	267.75	3.25
ZB13-C2	269.95	3.48	7						4
ZB13-C2	277.06	3.85
ZB13-C2	282.43	3.08	1								1
ZB13-C2	284.84	12.25	54			8			12
ZB13-C2	284.92	3.01	32	2				1			2
ZB13-C2	286.918	4.01	29	8			2
ZB13-C2	288.86	4		4
ZB13-C2	290.86	3.72	1	2		3
ZB13-C2	293.54	3.94	8	3
ZB13-C2	295.98	3.44
ZB13-C2	297.98	3.67	4
ZB13-C2	301.12	3.16
ZB13-C2	303.074	3.38
ZB13-C2	304.817	3.54
ZB13-C2	306.63	4.17
ZB13-C2	308.63	3.55
ZB13-C2	310.564	4.23	2						2
ZB13-C2	312.449	3.64					1
ZB13-C2	316.73	4.28
ZB13-C2	319.28	4.74
ZB13-C2	321.4	3.37		3				3			1
ZB13-C2	323.89	3.37
ZB13-C2	326.83	4.37		2				6
ZB13-C2	328.758	5.25	3	2				20
ZB13-C2	330.52	4.68
ZB13-C2	332.516	4.49
ZB13-C2	334.38	4.67
ZB13-C2	336.7	2.01
ZB13-C2	338.62	12.78
ZB13-C2	338.7	3.82
ZB13-C2	340.7	4.95	2
ZB13-C2	345.71	5.24	87	15			3	4
ZB13-C2	347.71	4.45
ZB13-C2	349.82	4.38
ZB13-C2	351.82	4.85
ZB13-C2	354.038	3.97	1
ZB13-C2	356.224	5.3	225	16				43			28
ZB13-C2	359.35	4.29
ZB13-C2	361.35	3.11	25	5			43	1			1
ZB13-C2	363.35	4	1	1
ZB13-C2	365.287	4.27
ZB13-C2	367.77	5.17
ZB13-C2	369.78	4.61
ZB13-C2	371.765	2.78
ZB13-C2	373.819	3.55
ZB13-C2	375.94	3.6
ZB13-C2	378.64	4.1
ZB13-C2	380.76	4.7
ZB13-C2	383.12	3.91
ZB13-C2	385.29	4.7	1	1
ZB13-C2	387.29	3.96	3
ZB13-C2	389.223	3.42
ZB13-C2	391.088	5.1
ZB13-C2	392.69	9.57
ZB13-C2	392.99	5.03
ZB13-C2	394.99	3.7
ZB13-C2	396.99	3.56
ZB13-C2	399.57	3.63	8	4					3
ZB13-C2	401.57	3.45
ZB13-C2	403.413	4.18
ZB13-C2	405.232	4.09	1
ZB13-C2	407.063	4
ZB13-C2	408.896	3.93
ZB13-C2	410.837	3.53
ZB13-C2	412.614	4.32
ZB13-C2	414.67	5.3	30	2							4
ZB13-C2	416.67	3.09
ZB13-C2	419.38	4.9
ZB13-C2	421.59	4.35
ZB13-C2	423.87	4.83
ZB13-C2	425.87	4.03
ZB13-C2	428.04	2.42
ZB13-C2	430.04	4.87
ZB13-C2	432.024	4.47
ZB13-C2	433.928	3.81
ZB13-C2	435.743	7.42
ZB13-C2	437.59	5.27	6					1
ZB13-C2	439.57	4.74	3	6
ZB13-C2	441.538	3.34	1
ZB13-C2	443.42	12.54	64			10			20
ZB13-C2	443.72	3.25
ZB13-C2	445.72	4.59
ZB13-C2	447.718	5.01
ZB13-C2	449.7	5.89
ZB13-C2	451.607	5.35
ZB13-C2	455.95	3.54
ZB13-C2	457.93	4.56	1
ZB13-C2	460.46	3.51	23	1			1		14		2
ZB13-C2	462.65	2.74						2			4
ZB13-C2	464.713	3.44	11		2						2
ZB13-C2	466.84	3.24
ZB13-C2	468.84	4.04	5	2					1		1
ZB13-C2	471.14	3.52
ZB13-C2	473.14	3.49
ZB13-C2	474.87	3.29
ZB13-C2	476.769	3.53	12			2			1
ZB13-C2	478.617	3.57
ZB13-C2	480.444	3.89	4	9				2
ZB13-C2	482.76	3.34
ZB13-C2	484.76	3.5
ZB13-C2	486.748	3.18	5		4			34
ZB13-C2	488.49	3.68	1
ZB13-C2	493.554	3.21	2			1			1
ZB13-C2	495.338	3.2	15			4		35
ZB13-C2	495.677	15.99	1						2
ZB13-C2	497.34	4.11	116			49		53		4
ZB13-C2	499.34	3.68	96	13	30	65		48	2
ZB13-C2	501.34	3.99	4		29	11		9
ZB13-C2	503.34	3.27	1		2	2
ZB13-C2	505.339	3.61	7		6	33		1	3
ZB13-C2	507.197	3.2	19		12	100		15
ZB13-C2	509.21	3.43				4
ZB13-C2	511.25	3.53	35			207		27
ZB13-C2	513.25	3.26	39	4		68		82	5
ZB13-C2	515.25	3.02				5
ZB13-C2	517.228	3.95
ZB13-C2	519.49	3.19				1
ZB13-C2	521.49	3.4	1		7
ZB13-C2	524.15	3.73
ZB13-C2	526.15	4.08
ZB13-C2	528.58	3.41	13	1		1		2
ZB13-C2	530.58	3.73	1
ZB13-C2	532.578	3.24						1
ZB13-C2	534.561	3.34	2		37
ZB13-C2	536.499	4.74	7		24
ZB13-C2	538.52	3.42	2		1
ZB13-C2	540.52	3.87	2			8		1	1
ZB13-C2	542.5	3.46
ZB13-C2	544.373	3.38	3	1				2
ZB13-C2	546.28	3.92
ZB13-C2	548.65	3.47	4			2		1
ZB13-C2	551.46	3.52
ZB13-C2	553.46	3.04
ZB13-C2	557.6	3.67
ZB13-C2	559.459	4.47	27	4	7	9		6
ZB13-C2	561.56	3.51	4
ZB13-C2	562.22	12.41	3			1			5
ZB13-C2	563.59	3.65	2
ZB13-C2	565.59	3.75	5					5
ZB13-C2	567.61	3.9	21	1	2			2
ZB13-C2	569.69	2.87	24	2	1			13
ZB13-C2	571.69	3.32	6
ZB19-C1	669.37	4	2	3			1
ZB19-C1	767.03	4					7
ZB19-C1	874.22	4	1
ZB19-C1	884.84	4	1	4					1
ZB19-C1	975.19	4		4
ZB19-C1	1080.33	4		6
ZB19-C1	1081.69	4		3

## Sheet: Supplementary Table 5
Supplementary Table 5 | Results from the structural equation models based on all data and orbital-scale data. Analysis for individual intervals were based on orbital-scale data at the filered band of 250-13 ka. For every model, the standardised parameter estimates, standard error of the estimate and P-value of the predictors, and the correlational relationships between the predictor variables (~~…
	0-3.5 Ma (All data)			0-3.5 Ma (Filtered data at band of 250-13ka)			3.5-2.73 Ma			2.73-1.54 Ma			1.54-0.62 Ma			0.62-0 Ma
	Estimate	Std.Err	P(>|z|)	Estimate	Std.Err	P(>|z|)	Estimate	Std.Err	P(>|z|)	Estimate	Std.Err	P(>|z|)	Estimate	Std.Err	P(>|z|)	Estimate	Std.Err	P(>|z|)
Zoige Tree~
Ice volume	-0.55	0.015	0	-0.379	0.012	0	-0.184	0.022	0	-0.273	0.031	0	-0.179	0.017	0	-0.397	0.025	0
CO2	0.127	0.014	0.083	0.138	0.012	0	-0.105	0.028	0	0.095	0.024	0	-0.012	0.023	0.597	0.001	0.021	0.947
Insolation	0.372	0.016	0	0.501	0.012	0	0.543	0.037	0	0.649	0.019	0	0.421	0.015	0	0.602	0.02	0
CO2~~Insolation	-0.016	0.019	0	-0.091	0.017	0	-0.169	0.032	0	-0.017	0.02	0.389	-0.076	0.022	0	-0.064	0.038	0.098
Ice volume~~Insolation	-0.695	0.016	0	-0.109	0.016	0	-0.086	0.014	0	-0.071	0.015	0	-0.1	0.029	0	-0.101	0.036	0.005
Ice volume~~CO2	-0.046	0.017	0	-0.691	0.017	0	-0.896	0.088	0	-0.465	0.038	0	-0.732	0.018	0	-0.411	0.019	0
