# Supplementary material for: Three-and-a-half million years of Tibetan Plateau vegetation dynamics in response to climate change
Source: Nat Ecol Evol. 2025 Jun 13;9(7):1153–67. doi: 10.1038/s41559-025-02743-2 (PMC12240865; doi:10.1038/s41559-025-02743-2)
Supplement: Supplementary file 5 — Statistical source data. [file 41559_2025_2743_MOESM5_ESM.xlsx]

## Sheet: Fig2a
Depth (cm）	Lithology
1	clay
2	clay
3	clay
4	clay
5	clay
6	clay
7	clay
8	clay
9	clay
10	clay
11	clay
12	clay
13	clay
14	clay
15	clay
16	clay
17	clay
18	clay
19	clay
20	clay
21	clay
22	clay
23	clay
24	clay
25	clay
26	clay
27	clay
28	clay
29	clay
30	clay
31	clay
32	clay
33	clay
34	clay
35	clay
36	clay
37	clay
38	clay
39	clay
40	clay
41	clay
42	clay
43	clay
44	clay
45	clay
46	clay
47	clay
48	clay
49	clay
50	clay
51	clay
52	clay
53	clay
54	clay
55	clay
56	clay
57	clay
58	clay
59	clay
60	clay
61	clay
62	clay
63	clay
64	clay
65	clay
66	clay
67	clay
68	clay
69	clay
70	clay
71	clay
72	clay
73	clay
74	clay
75	clay
76	clay
77	clay
78	clay
79	clay
80	clay
81	clay
82	clay
83	clay
84	clay
85	clay
86	clay
87	clay
88	clay
89	clay
90	organic
91	organic
92	fine-grained sand
93	fine-grained sand
94	fine-grained sand
95	fine-grained sand
96	fine-grained sand
97	fine-grained sand
98	fine-grained sand
99	fine-grained sand
100	fine-grained sand
101	fine-grained sand
102	fine-grained sand
103	fine-grained sand
104	fine-grained sand
105	fine-grained sand
106	fine-grained sand
107	fine-grained sand
108	fine-grained sand
109	fine-grained sand
110	fine-grained sand
111	fine-grained sand
112	fine-grained sand
113	clay
114	clay
115	clay
116	clay
117	clay
118	clay
119	clay
120	fine-grained sand
121	fine-grained sand
122	fine-grained sand
123	fine-grained sand
124	fine-grained sand
125	fine-grained sand
126	fine-grained sand
127	fine-grained sand
128	fine-grained sand
129	fine-grained sand
130	fine-grained sand
131	fine-grained sand
132	fine-grained sand
133	fine-grained sand
134	fine-grained sand
135	fine-grained sand
136	fine-grained sand
137	fine-grained sand
138	fine-grained sand
139	fine-grained sand
140	fine-grained sand
141	fine-grained sand
142	fine-grained sand
143	fine-grained sand
144	fine-grained sand
145	fine-grained sand
146	fine-grained sand
147	fine-grained sand
148	fine-grained sand
149	fine-grained sand
150	fine-grained sand
151	fine-grained sand
152	fine-grained sand
153	fine-grained sand
154	fine-grained sand
155	fine-grained sand
156	fine-grained sand
157	fine-grained sand
158	fine-grained sand
159	fine-grained sand
160	fine-grained sand
161	fine-grained sand
162	fine-grained sand
163	fine-grained sand
164	fine-grained sand
165	fine-grained sand
166	fine-grained sand
167	fine-grained sand
168	fine-grained sand
169	fine-grained sand
170	fine-grained sand
171	fine-grained sand
172	fine-grained sand
173	fine-grained sand
174	fine-grained sand
175	fine-grained sand
176	fine-grained sand
177	fine-grained sand
178	fine-grained sand
179	fine-grained sand
180	fine-grained sand
181	fine-grained sand
182	fine-grained sand
183	fine-grained sand
184	fine-grained sand
185	fine-grained sand
186	fine-grained sand
187	fine-grained sand
188	fine-grained sand
189	fine-grained sand
190	fine-grained sand
191	fine-grained sand
192	fine-grained sand
193	fine-grained sand
194	fine-grained sand
195	fine-grained sand
196	fine-grained sand
197	fine-grained sand
198	fine-grained sand
199	fine-grained sand
200	fine-grained sand
201	fine-grained sand
202	fine-grained sand
203	fine-grained sand
204	fine-grained sand
205	fine-grained sand
206	fine-grained sand
207	fine-grained sand
208	fine-grained sand
209	fine-grained sand
210	fine-grained sand
211	fine-grained sand
212	fine-grained sand
213	fine-grained sand
214	fine-grained sand
215	fine-grained sand
216	fine-grained sand
217	fine-grained sand
218	fine-grained sand
219	fine-grained sand
220	fine-grained sand
221	fine-grained sand
222	fine-grained sand
223	fine-grained sand
224	fine-grained sand
225	fine-grained sand
226	fine-grained sand
227	fine-grained sand
228	fine-grained sand
229	fine-grained sand
230	fine-grained sand
231	fine-grained sand
232	fine-grained sand
233	fine-grained sand
234	fine-grained sand
235	fine-grained sand
236	fine-grained sand
237	fine-grained sand
238	fine-grained sand
239	fine-grained sand
240	fine-grained sand
241	fine-grained sand
242	fine-grained sand
243	fine-grained sand
244	fine-grained sand
245	fine-grained sand
246	fine-grained sand
247	fine-grained sand
248	fine-grained sand
249	fine-grained sand
250	fine-grained sand
251	fine-grained sand
252	fine-grained sand
253	fine-grained sand
254	fine-grained sand
255	fine-grained sand
256	fine-grained sand
257	fine-grained sand
258	fine-grained sand
259	fine-grained sand
260	fine-grained sand
261	fine-grained sand
262	fine-grained sand
263	fine-grained sand
264	fine-grained sand
265	fine-grained sand
266	fine-grained sand
267	fine-grained sand
268	fine-grained sand
269	fine-grained sand
270	fine-grained sand
271	fine-grained sand
272	fine-grained sand
273	fine-grained sand
274	fine-grained sand
275	fine-grained sand
276	fine-grained sand
277	fine-grained sand
278	fine-grained sand
279	fine-grained sand
280	fine-grained sand
281	fine-grained sand
282	fine-grained sand
283	fine-grained sand
284	fine-grained sand
285	fine-grained sand
286	fine-grained sand
287	fine-grained sand
288	fine-grained sand
289	fine-grained sand
290	fine-grained sand
291	fine-grained sand
292	fine-grained sand
293	fine-grained sand
294	fine-grained sand
295	fine-grained sand
296	fine-grained sand
297	fine-grained sand
298	fine-grained sand
299	fine-grained sand
300	fine-grained sand
301	fine-grained sand
302	fine-grained sand
303	fine-grained sand
304	fine-grained sand
305	fine-grained sand
306	fine-grained sand
307	fine-grained sand
308	fine-grained sand
309	fine-grained sand
310	fine-grained sand
311	fine-grained sand
312	fine-grained sand
313	fine-grained sand
314	fine-grained sand
315	fine-grained sand
316	fine-grained sand
317	fine-grained sand
318	fine-grained sand
319	fine-grained sand
320	fine-grained sand
321	fine-grained sand
322	fine-grained sand
323	fine-grained sand
324	fine-grained sand
325	fine-grained sand
326	fine-grained sand
327	fine-grained sand
328	fine-grained sand
329	fine-grained sand
330	fine-grained sand
331	fine-grained sand
332	fine-grained sand
333	fine-grained sand
334	fine-grained sand
335	fine-grained sand
336	fine-grained sand
337	fine-grained sand
338	fine-grained sand
339	fine-grained sand
340	fine-grained sand
341	fine-grained sand
342	fine-grained sand
343	fine-grained sand
344	fine-grained sand
345	fine-grained sand
346	fine-grained sand
347	fine-grained sand
348	fine-grained sand
349	fine-grained sand
350	fine-grained sand
351	fine-grained sand
352	fine-grained sand
353	fine-grained sand
354	fine-grained sand
355	fine-grained sand
356	fine-grained sand
357	fine-grained sand
358	fine-grained sand
359	fine-grained sand
360	fine-grained sand
361	fine-grained sand
362	clay
363	clay
364	clay
365	clay
366	clay
367	clay
368	clay
369	clay
370	clay
371	clay
372	clay
373	clay
374	fine-grained sand
375	fine-grained sand
376	fine-grained sand
377	fine-grained sand
378	fine-grained sand
379	fine-grained sand
380	fine-grained sand
381	fine-grained sand
382	fine-grained sand
383	fine-grained sand
384	clay
385	clay
386	clay
387	clay
388	clay
389	clay
390	clay
391	clay
392	clay
393	clay
394	clay
395	clay
396	clay
397	clay
398	clay
399	clay
400	clay
401	clay
402	clay
403	clay
404	clay
405	clay
406	clay
407	clay
408	clay
409	clay
410	clay
411	clay
412	clay
413	clay
414	clay
415	clay
416	clay
417	fine-grained sand
418	fine-grained sand
419	fine-grained sand
420	fine-grained sand
421	fine-grained sand
422	fine-grained sand
423	fine-grained sand
424	fine-grained sand
425	fine-grained sand
426	fine-grained sand
427	fine-grained sand
428	fine-grained sand
429	fine-grained sand
430	fine-grained sand
431	fine-grained sand
432	fine-grained sand
433	fine-grained sand
434	fine-grained sand
435	fine-grained sand
436	fine-grained sand
437	fine-grained sand
438	fine-grained sand
439	fine-grained sand
440	fine-grained sand
441	fine-grained sand
442	fine-grained sand
443	fine-grained sand
444	fine-grained sand
445	fine-grained sand
446	fine-grained sand
447	fine-grained sand
448	fine-grained sand
449	fine-grained sand
450	fine-grained sand
451	fine-grained sand
452	fine-grained sand
453	fine-grained sand
454	fine-grained sand
455	fine-grained sand
456	fine-grained sand
457	fine-grained sand
458	fine-grained sand
459	fine-grained sand
460	fine-grained sand
461	fine-grained sand
462	fine-grained sand
463	fine-grained sand
464	fine-grained sand
465	fine-grained sand
466	fine-grained sand
467	fine-grained sand
468	fine-grained sand
469	fine-grained sand
470	fine-grained sand
471	fine-grained sand
472	fine-grained sand
473	fine-grained sand
474	fine-grained sand
475	fine-grained sand
476	fine-grained sand
477	fine-grained sand
478	fine-grained sand
479	fine-grained sand
480	fine-grained sand
481	fine-grained sand
482	fine-grained sand
483	fine-grained sand
484	fine-grained sand
485	fine-grained sand
486	fine-grained sand
487	fine-grained sand
488	fine-grained sand
489	fine-grained sand
490	fine-grained sand
491	fine-grained sand
492	fine-grained sand
493	fine-grained sand
494	fine-grained sand
495	fine-grained sand
496	fine-grained sand
497	fine-grained sand
498	fine-grained sand
499	fine-grained sand
500	fine-grained sand
501	fine-grained sand
502	fine-grained sand
503	fine-grained sand
504	fine-grained sand
505	fine-grained sand
506	fine-grained sand
507	fine-grained sand
508	fine-grained sand
509	fine-grained sand
510	fine-grained sand
511	fine-grained sand
512	fine-grained sand
513	fine-grained sand
514	fine-grained sand
515	fine-grained sand
516	fine-grained sand
517	fine-grained sand
518	fine-grained sand
519	fine-grained sand
520	fine-grained sand
521	fine-grained sand
522	fine-grained sand
523	fine-grained sand
524	fine-grained sand
525	fine-grained sand
526	fine-grained sand
527	fine-grained sand
528	fine-grained sand
529	clay
530	clay
531	clay
532	clay
533	clay
534	clay
535	clay
536	clay
537	clay
538	fine-grained sand
539	fine-grained sand
540	fine-grained sand
541	clay
542	clay
543	clay
544	clay
545	clay
546	fine-grained sand
547	fine-grained sand
548	fine-grained sand
549	fine-grained sand
550	fine-grained sand
551	fine-grained sand
552	fine-grained sand
553	fine-grained sand
554	fine-grained sand
555	fine-grained sand
556	fine-grained sand
557	fine-grained sand
558	fine-grained sand
559	fine-grained sand
560	fine-grained sand
561	fine-grained sand
562	fine-grained sand
563	fine-grained sand
564	fine-grained sand
565	fine-grained sand
566	fine-grained sand
567	fine-grained sand
568	fine-grained sand
569	fine-grained sand
570	fine-grained sand
571	fine-grained sand
572	fine-grained sand
573	fine-grained sand
574	fine-grained sand
575	fine-grained sand
576	fine-grained sand
577	fine-grained sand
578	fine-grained sand
579	fine-grained sand
580	fine-grained sand
581	fine-grained sand
582	fine-grained sand
583	fine-grained sand
584	fine-grained sand
585	fine-grained sand
586	fine-grained sand
587	fine-grained sand
588	fine-grained sand
589	fine-grained sand
590	fine-grained sand
591	fine-grained sand
592	fine-grained sand
593	fine-grained sand
594	fine-grained sand
595	fine-grained sand
596	fine-grained sand
597	fine-grained sand
598	fine-grained sand
599	fine-grained sand
600	fine-grained sand
601	fine-grained sand
602	fine-grained sand
603	fine-grained sand
604	fine-grained sand
605	fine-grained sand
606	fine-grained sand
607	fine-grained sand
608	fine-grained sand
609	fine-grained sand
610	fine-grained sand
611	fine-grained sand
612	fine-grained sand
613	fine-grained sand
614	fine-grained sand
615	fine-grained sand
616	fine-grained sand
617	fine-grained sand
618	fine-grained sand
619	fine-grained sand
620	fine-grained sand
621	fine-grained sand
622	fine-grained sand
623	fine-grained sand
624	fine-grained sand
625	fine-grained sand
626	fine-grained sand
627	fine-grained sand
628	fine-grained sand
629	fine-grained sand
630	fine-grained sand
631	fine-grained sand
632	fine-grained sand
633	fine-grained sand
634	fine-grained sand
635	fine-grained sand
636	fine-grained sand
637	fine-grained sand
638	fine-grained sand
639	fine-grained sand
640	fine-grained sand
641	fine-grained sand
642	fine-grained sand
643	fine-grained sand
644	fine-grained sand
645	fine-grained sand
646	fine-grained sand
647	fine-grained sand
648	fine-grained sand
649	fine-grained sand
650	fine-grained sand
651	fine-grained sand
652	fine-grained sand
653	fine-grained sand
654	fine-grained sand
655	fine-grained sand
656	fine-grained sand
657	fine-grained sand
658	fine-grained sand
659	fine-grained sand
660	fine-grained sand
661	fine-grained sand
662	fine-grained sand
663	fine-grained sand
664	fine-grained sand
665	fine-grained sand
666	fine-grained sand
667	fine-grained sand
668	fine-grained sand
669	fine-grained sand
670	fine-grained sand
671	fine-grained sand
672	fine-grained sand
673	fine-grained sand
674	fine-grained sand
675	fine-grained sand
676	fine-grained sand
677	fine-grained sand
678	fine-grained sand
679	fine-grained sand
680	fine-grained sand
681	fine-grained sand
682	fine-grained sand
683	fine-grained sand
684	fine-grained sand
685	fine-grained sand
686	fine-grained sand
687	fine-grained sand
688	fine-grained sand
689	fine-grained sand
690	fine-grained sand
691	fine-grained sand
692	fine-grained sand
693	fine-grained sand
694	fine-grained sand
695	fine-grained sand
696	fine-grained sand
697	fine-grained sand
698	fine-grained sand
699	fine-grained sand
700	fine-grained sand
701	fine-grained sand
702	fine-grained sand
703	fine-grained sand
704	fine-grained sand
705	fine-grained sand
706	fine-grained sand
707	fine-grained sand
708	fine-grained sand
709	fine-grained sand
710	fine-grained sand
711	fine-grained sand
712	fine-grained sand
713	fine-grained sand
714	fine-grained sand
715	fine-grained sand
716	fine-grained sand
717	fine-grained sand
718	fine-grained sand
719	fine-grained sand
720	fine-grained sand
721	fine-grained sand
722	fine-grained sand
723	fine-grained sand
724	fine-grained sand
725	fine-grained sand
726	fine-grained sand
727	fine-grained sand
728	fine-grained sand
729	fine-grained sand
730	fine-grained sand
731	fine-grained sand
732	fine-grained sand
733	fine-grained sand
734	fine-grained sand
735	fine-grained sand
736	fine-grained sand
737	fine-grained sand
738	fine-grained sand
739	fine-grained sand
740	fine-grained sand
741	fine-grained sand
742	fine-grained sand
743	fine-grained sand
744	fine-grained sand
745	fine-grained sand
746	fine-grained sand
747	fine-grained sand
748	fine-grained sand
749	fine-grained sand
750	fine-grained sand
751	fine-grained sand
752	fine-grained sand
753	fine-grained sand
754	fine-grained sand
755	fine-grained sand
756	fine-grained sand
757	fine-grained sand
758	fine-grained sand
759	fine-grained sand
760	fine-grained sand
761	fine-grained sand
762	fine-grained sand
763	fine-grained sand
764	fine-grained sand
765	fine-grained sand
766	fine-grained sand
767	fine-grained sand
768	fine-grained sand
769	fine-grained sand
770	fine-grained sand
771	fine-grained sand
772	fine-grained sand
773	fine-grained sand
774	fine-grained sand
775	fine-grained sand
776	fine-grained sand
777	fine-grained sand
778	fine-grained sand
779	fine-grained sand
780	fine-grained sand
781	fine-grained sand
782	fine-grained sand
783	fine-grained sand
784	fine-grained sand
785	fine-grained sand
786	fine-grained sand
787	fine-grained sand
788	fine-grained sand
789	fine-grained sand
790	fine-grained sand
791	fine-grained sand
792	fine-grained sand
793	fine-grained sand
794	organic
795	organic
796	organic
797	fine-grained sand
798	fine-grained sand
799	fine-grained sand
800	fine-grained sand
801	fine-grained sand
802	fine-grained sand
803	fine-grained sand
804	fine-grained sand
805	fine-grained sand
806	fine-grained sand
807	fine-grained sand
808	fine-grained sand
809	fine-grained sand
810	fine-grained sand
811	organic
812	organic
813	organic
814	fine-grained sand
815	fine-grained sand
816	fine-grained sand
817	fine-grained sand
818	fine-grained sand
819	fine-grained sand
820	fine-grained sand
821	fine-grained sand
822	fine-grained sand
823	organic
824	organic
825	fine-grained sand
826	fine-grained sand
827	fine-grained sand
828	fine-grained sand
829	fine-grained sand
830	fine-grained sand
831	fine-grained sand
832	fine-grained sand
833	fine-grained sand
834	fine-grained sand
835	fine-grained sand
836	fine-grained sand
837	fine-grained sand
838	fine-grained sand
839	fine-grained sand
840	fine-grained sand
841	fine-grained sand
842	fine-grained sand
843	fine-grained sand
844	fine-grained sand
845	fine-grained sand
846	fine-grained sand
847	fine-grained sand
848	fine-grained sand
849	fine-grained sand
850	fine-grained sand
851	fine-grained sand
852	fine-grained sand
853	fine-grained sand
854	fine-grained sand
855	fine-grained sand
856	fine-grained sand
857	fine-grained sand
858	fine-grained sand
859	fine-grained sand
860	fine-grained sand
861	fine-grained sand
862	fine-grained sand
863	fine-grained sand
864	fine-grained sand
865	fine-grained sand
866	fine-grained sand
867	fine-grained sand
868	fine-grained sand
869	fine-grained sand
870	fine-grained sand
871	fine-grained sand
872	fine-grained sand
873	fine-grained sand
874	fine-grained sand
875	fine-grained sand
876	fine-grained sand
877	fine-grained sand
878	fine-grained sand
879	fine-grained sand
880	fine-grained sand
881	fine-grained sand
882	fine-grained sand
883	fine-grained sand
884	fine-grained sand
885	fine-grained sand
886	fine-grained sand
887	fine-grained sand
888	fine-grained sand
889	fine-grained sand
890	fine-grained sand
891	fine-grained sand
892	fine-grained sand
893	fine-grained sand
894	fine-grained sand
895	fine-grained sand
896	fine-grained sand
897	fine-grained sand
898	fine-grained sand
899	fine-grained sand
900	fine-grained sand
901	fine-grained sand
902	fine-grained sand
903	fine-grained sand
904	fine-grained sand
905	fine-grained sand
906	fine-grained sand
907	fine-grained sand
908	fine-grained sand
909	fine-grained sand
910	fine-grained sand
911	fine-grained sand
912	fine-grained sand
913	fine-grained sand
914	fine-grained sand
915	fine-grained sand
916	fine-grained sand
917	fine-grained sand
918	fine-grained sand
919	fine-grained sand
920	fine-grained sand
921	fine-grained sand
922	fine-grained sand
923	fine-grained sand
924	fine-grained sand
925	fine-grained sand
926	fine-grained sand
927	fine-grained sand
928	fine-grained sand
929	fine-grained sand
930	fine-grained sand
931	fine-grained sand
932	fine-grained sand
933	fine-grained sand
934	fine-grained sand
935	fine-grained sand
936	fine-grained sand
937	fine-grained sand
938	fine-grained sand
939	fine-grained sand
940	fine-grained sand
941	fine-grained sand
942	fine-grained sand
943	fine-grained sand
944	fine-grained sand
945	fine-grained sand
946	fine-grained sand
947	fine-grained sand
948	fine-grained sand
949	fine-grained sand
950	fine-grained sand
951	fine-grained sand
952	fine-grained sand
953	fine-grained sand
954	fine-grained sand
955	fine-grained sand
956	fine-grained sand
957	fine-grained sand
958	fine-grained sand
959	fine-grained sand
960	fine-grained sand
961	fine-grained sand
962	fine-grained sand
963	fine-grained sand
964	fine-grained sand
965	fine-grained sand
966	fine-grained sand
967	fine-grained sand
968	fine-grained sand
969	fine-grained sand
970	fine-grained sand
971	fine-grained sand
972	fine-grained sand
973	fine-grained sand
974	fine-grained sand
975	fine-grained sand
976	fine-grained sand
977	fine-grained sand
978	fine-grained sand
979	fine-grained sand
980	fine-grained sand
981	fine-grained sand
982	fine-grained sand
983	fine-grained sand
984	fine-grained sand
985	fine-grained sand
986	fine-grained sand
987	fine-grained sand
988	fine-grained sand
989	fine-grained sand
990	fine-grained sand
991	fine-grained sand
992	fine-grained sand
993	fine-grained sand
994	fine-grained sand
995	fine-grained sand
996	fine-grained sand
997	fine-grained sand
998	fine-grained sand
999	fine-grained sand
1000	fine-grained sand
1001	fine-grained sand
1002	fine-grained sand
1003	fine-grained sand
1004	fine-grained sand
1005	fine-grained sand
1006	fine-grained sand
1007	fine-grained sand
1008	fine-grained sand
1009	fine-grained sand
1010	fine-grained sand
1011	fine-grained sand
1012	fine-grained sand
1013	fine-grained sand
1014	fine-grained sand
1015	fine-grained sand
1016	fine-grained sand
1017	fine-grained sand
1018	fine-grained sand
1019	fine-grained sand
1020	fine-grained sand
1021	fine-grained sand
1022	fine-grained sand
1023	fine-grained sand
1024	fine-grained sand
1025	fine-grained sand
1026	fine-grained sand
1027	fine-grained sand
1028	fine-grained sand
1029	fine-grained sand
1030	fine-grained sand
1031	fine-grained sand
1032	fine-grained sand
1033	fine-grained sand
1034	fine-grained sand
1035	fine-grained sand
1036	fine-grained sand
1037	fine-grained sand
1038	fine-grained sand
1039	fine-grained sand
1040	fine-grained sand
1041	fine-grained sand
1042	fine-grained sand
1043	fine-grained sand
1044	fine-grained sand
1045	fine-grained sand
1046	fine-grained sand
1047	fine-grained sand
1048	fine-grained sand
1049	fine-grained sand
1050	fine-grained sand
1051	fine-grained sand
1052	fine-grained sand
1053	fine-grained sand
1054	fine-grained sand
1055	fine-grained sand
1056	fine-grained sand
1057	fine-grained sand
1058	fine-grained sand
1059	fine-grained sand
1060	fine-grained sand
1061	fine-grained sand
1062	fine-grained sand
1063	fine-grained sand
1064	fine-grained sand
1065	fine-grained sand
1066	fine-grained sand
1067	fine-grained sand
1068	fine-grained sand
1069	fine-grained sand
1070	fine-grained sand
1071	fine-grained sand
1072	fine-grained sand
1073	fine-grained sand
1074	fine-grained sand
1075	fine-grained sand
1076	fine-grained sand
1077	fine-grained sand
1078	fine-grained sand
1079	fine-grained sand
1080	fine-grained sand
1081	fine-grained sand
1082	fine-grained sand
1083	fine-grained sand
1084	fine-grained sand
1085	fine-grained sand
1086	fine-grained sand
1087	fine-grained sand
1088	fine-grained sand
1089	fine-grained sand
1090	fine-grained sand
1091	fine-grained sand
1092	fine-grained sand
1093	fine-grained sand
1094	fine-grained sand
1095	fine-grained sand
1096	fine-grained sand
1097	fine-grained sand
1098	fine-grained sand
1099	fine-grained sand
1100	fine-grained sand
1101	fine-grained sand
1102	fine-grained sand
1103	fine-grained sand
1104	fine-grained sand
1105	fine-grained sand
1106	fine-grained sand
1107	fine-grained sand
1108	fine-grained sand
1109	fine-grained sand
1110	fine-grained sand
1111	fine-grained sand
1112	fine-grained sand
1113	fine-grained sand
1114	fine-grained sand
1115	fine-grained sand
1116	fine-grained sand
1117	fine-grained sand
1118	fine-grained sand
1119	fine-grained sand
1120	fine-grained sand
1121	fine-grained sand
1122	fine-grained sand
1123	fine-grained sand
1124	fine-grained sand
1125	fine-grained sand
1126	fine-grained sand
1127	fine-grained sand
1128	fine-grained sand
1129	fine-grained sand
1130	fine-grained sand
1131	fine-grained sand
1132	fine-grained sand
1133	fine-grained sand
1134	fine-grained sand
1135	fine-grained sand
1136	fine-grained sand
1137	fine-grained sand
1138	fine-grained sand
1139	fine-grained sand
1140	fine-grained sand
1141	fine-grained sand
1142	fine-grained sand
1143	fine-grained sand
1144	fine-grained sand
1145	fine-grained sand
1146	fine-grained sand
1147	fine-grained sand
1148	fine-grained sand
1149	fine-grained sand
1150	fine-grained sand
1151	fine-grained sand
1152	fine-grained sand
1153	fine-grained sand
1154	fine-grained sand
1155	fine-grained sand
1156	fine-grained sand
1157	fine-grained sand
1158	fine-grained sand
1159	fine-grained sand
1160	fine-grained sand
1161	fine-grained sand
1162	fine-grained sand
1163	fine-grained sand
1164	fine-grained sand
1165	fine-grained sand
1166	fine-grained sand
1167	fine-grained sand
1168	fine-grained sand
1169	fine-grained sand
1170	fine-grained sand
1171	fine-grained sand
1172	fine-grained sand
1173	fine-grained sand
1174	fine-grained sand
1175	fine-grained sand
1176	fine-grained sand
1177	fine-grained sand
1178	fine-grained sand
1179	fine-grained sand
1180	fine-grained sand
1181	fine-grained sand
1182	fine-grained sand
1183	fine-grained sand
1184	fine-grained sand
1185	fine-grained sand
1186	fine-grained sand
1187	fine-grained sand
1188	fine-grained sand
1189	fine-grained sand
1190	fine-grained sand
1191	fine-grained sand
1192	fine-grained sand
1193	fine-grained sand
1194	fine-grained sand
1195	fine-grained sand
1196	fine-grained sand
1197	fine-grained sand
1198	fine-grained sand
1199	fine-grained sand
1200	fine-grained sand
1201	fine-grained sand
1202	fine-grained sand
1203	fine-grained sand
1204	fine-grained sand
1205	fine-grained sand
1206	fine-grained sand
1207	fine-grained sand
1208	fine-grained sand
1209	fine-grained sand
1210	fine-grained sand
1211	fine-grained sand
1212	fine-grained sand
1213	fine-grained sand
1214	fine-grained sand
1215	fine-grained sand
1216	fine-grained sand
1217	fine-grained sand
1218	fine-grained sand
1219	fine-grained sand
1220	fine-grained sand
1221	fine-grained sand
1222	fine-grained sand
1223	fine-grained sand
1224	fine-grained sand
1225	fine-grained sand
1226	fine-grained sand
1227	fine-grained sand
1228	fine-grained sand
1229	fine-grained sand
1230	fine-grained sand
1231	fine-grained sand
1232	fine-grained sand
1233	fine-grained sand
1234	fine-grained sand
1235	fine-grained sand
1236	fine-grained sand
1237	fine-grained sand
1238	fine-grained sand
1239	fine-grained sand
1240	fine-grained sand
1241	fine-grained sand
1242	fine-grained sand
1243	fine-grained sand
1244	fine-grained sand
1245	fine-grained sand
1246	fine-grained sand
1247	fine-grained sand
1248	fine-grained sand
1249	fine-grained sand
1250	fine-grained sand
1251	fine-grained sand
1252	fine-grained sand
1253	fine-grained sand
1254	fine-grained sand
1255	fine-grained sand
1256	fine-grained sand
1257	fine-grained sand
1258	fine-grained sand
1259	fine-grained sand
1260	fine-grained sand
1261	fine-grained sand
1262	fine-grained sand
1263	fine-grained sand
1264	fine-grained sand
1265	fine-grained sand
1266	fine-grained sand
1267	fine-grained sand
1268	fine-grained sand
1269	fine-grained sand
1270	fine-grained sand
1271	fine-grained sand
1272	fine-grained sand
1273	fine-grained sand
1274	fine-grained sand
1275	fine-grained sand
1276	fine-grained sand
1277	fine-grained sand
1278	fine-grained sand
1279	fine-grained sand
1280	fine-grained sand
1281	fine-grained sand
1282	fine-grained sand
1283	fine-grained sand
1284	fine-grained sand
1285	fine-grained sand
1286	fine-grained sand
1287	fine-grained sand
1288	fine-grained sand
1289	fine-grained sand
1290	fine-grained sand
1291	fine-grained sand
1292	fine-grained sand
1293	fine-grained sand
1294	fine-grained sand
1295	fine-grained sand
1296	fine-grained sand
1297	fine-grained sand
1298	fine-grained sand
1299	fine-grained sand
1300	fine-grained sand
1301	fine-grained sand
1302	fine-grained sand
1303	fine-grained sand
1304	fine-grained sand
1305	fine-grained sand
1306	fine-grained sand
1307	fine-grained sand
1308	fine-grained sand
1309	fine-grained sand
1310	fine-grained sand
1311	fine-grained sand
1312	fine-grained sand
1313	fine-grained sand
1314	fine-grained sand
1315	fine-grained sand
1316	fine-grained sand
1317	fine-grained sand
1318	fine-grained sand
1319	fine-grained sand
1320	fine-grained sand
1321	fine-grained sand
1322	fine-grained sand
1323	fine-grained sand
1324	fine-grained sand
1325	fine-grained sand
1326	fine-grained sand
1327	fine-grained sand
1328	fine-grained sand
1329	fine-grained sand
1330	fine-grained sand
1331	fine-grained sand
1332	fine-grained sand
1333	fine-grained sand
1334	fine-grained sand
1335	fine-grained sand
1336	fine-grained sand
1337	fine-grained sand
1338	fine-grained sand
1339	fine-grained sand
1340	fine-grained sand
1341	fine-grained sand
1342	fine-grained sand
1343	fine-grained sand
1344	fine-grained sand
1345	fine-grained sand
1346	fine-grained sand
1347	fine-grained sand
1348	fine-grained sand
1349	fine-grained sand
1350	fine-grained sand
1351	fine-grained sand
1352	fine-grained sand
1353	fine-grained sand
1354	fine-grained sand
1355	fine-grained sand
1356	fine-grained sand
1357	fine-grained sand
1358	fine-grained sand
1359	fine-grained sand
1360	fine-grained sand
1361	fine-grained sand
1362	fine-grained sand
1363	fine-grained sand
1364	fine-grained sand
1365	fine-grained sand
1366	fine-grained sand
1367	fine-grained sand
1368	fine-grained sand
1369	fine-grained sand
1370	fine-grained sand
1371	fine-grained sand
1372	fine-grained sand
1373	fine-grained sand
1374	fine-grained sand
1375	fine-grained sand
1376	fine-grained sand
1377	fine-grained sand
1378	fine-grained sand
1379	fine-grained sand
1380	fine-grained sand
1381	fine-grained sand
1382	fine-grained sand
1383	silty clay
1384	silty clay
1385	silty clay
1386	silty clay
1387	silty clay
1388	silty clay
1389	silty clay
1390	silty clay
1391	silty clay
1392	silty clay
1393	silty clay
1394	silty clay
1395	silty clay
1396	silty clay
1397	silty clay
1398	silty clay
1399	silty clay
1400	silty clay
1401	silty clay
1402	silty clay
1403	silty clay
1404	silty clay
1405	silty clay
1406	silty clay
1407	silty clay
1408	silty clay
1409	silty clay
1410	silty clay
1411	silty clay
1412	silty clay
1413	silty clay
1414	silty clay
1415	silty clay
1416	silty clay
1417	silty clay
1418	silty clay
1419	silty clay
1420	silty clay
1421	silty clay
1422	silty clay
1423	silty clay
1424	silty clay
1425	silty clay
1426	silty clay
1427	silty clay
1428	silty clay
1429	silty clay
1430	silty clay
1431	silty clay
1432	silty clay
1433	silty clay
1434	silty clay
1435	silty clay
1436	silty clay
1437	silty clay
1438	silty clay
1439	silty clay
1440	silty clay
1441	silty clay
1442	silty clay
1443	silty clay
1444	silty clay
1445	silty clay
1446	silty clay
1447	silty clay
1448	silty clay
1449	silty clay
1450	silty clay
1451	silty clay
1452	silty clay
1453	silty clay
1454	silty clay
1455	clay
1456	clay
1457	clay
1458	clay
1459	clay
1460	clay
1461	clay
1462	clay
1463	clay
1464	clay
1465	clay
1466	clay
1467	clay
1468	clay
1469	clay
1470	clay
1471	clay
1472	clay
1473	clay
1474	clay
1475	clay
1476	clay
1477	clay
1478	clay
1479	clay
1480	clay
1481	clay
1482	clay
1483	clay
1484	clay
1485	clay
1486	clay
1487	clay
1488	clay
1489	clay
1490	clay
1491	clay
1492	clay
1493	clay
1494	clay
1495	clay
1496	clay
1497	clay
1498	clay
1499	clay
1500	clay
1501	clay
1502	clay
1503	clay
1504	clay
1505	clay
1506	clay
1507	clay
1508	clay
1509	clay
1510	clay
1511	clay
1512	clay
1513	clay
1514	clay
1515	clay
1516	clay
1517	clay
1518	clay
1519	clay
1520	clay
1521	clay
1522	clay
1523	clay
1524	clay
1525	clay
1526	clay
1527	clay
1528	clay
1529	clay
1530	clay
1531	clay
1532	clay
1533	clay
1534	clay
1535	clay
1536	clay
1537	clay
1538	clay
1539	clay
1540	clay
1541	clay
1542	clay
1543	clay
1544	clay
1545	clay
1546	clay
1547	clay
1548	clay
1549	clay
1550	clay
1551	clay
1552	clay
1553	clay
1554	clay
1555	clay
1556	clay
1557	clay
1558	clay
1559	clay
1560	clay
1561	silty clay
1562	silty clay
1563	silty clay
1564	silty clay
1565	silty clay
1566	silty clay
1567	silty clay
1568	silty clay
1569	silty clay
1570	silty clay
1571	silty clay
1572	silty clay
1573	silty clay
1574	silty clay
1575	silty clay
1576	silty clay
1577	silty clay
1578	silty clay
1579	silty clay
1580	silty clay
1581	silty clay
1582	silty clay
1583	silty clay
1584	silty clay
1585	silty clay
1586	silty clay
1587	silty clay
1588	silty clay
1589	silty clay
1590	silty clay
1591	silty clay
1592	silty clay
1593	silty clay
1594	silty clay
1595	silty clay
1596	silty clay
1597	silty clay
1598	silty clay
1599	silty clay
1600	silty clay
1601	silty clay
1602	silty clay
1603	silty clay
1604	silty clay
1605	silty clay
1606	silty clay
1607	silty clay
1608	silty clay
1609	silty clay
1610	silty clay
1611	silty clay
1612	silty clay
1613	silty clay
1614	silty clay
1615	silty clay
1616	silty clay
1617	silty clay
1618	silty clay
1619	silty clay
1620	silty clay
1621	silty clay
1622	silty clay
1623	silty clay
1624	silty clay
1625	silty clay
1626	silty clay
1627	silty clay
1628	silty clay
1629	silty clay
1630	silty clay
1631	silty clay
1632	silty clay
1633	silty clay
1634	silty clay
1635	silty clay
1636	silty clay
1637	silty clay
1638	silty clay
1639	silty clay
1640	silty clay
1641	silty clay
1642	silty clay
1643	silty clay
1644	silty clay
1645	silty clay
1646	silty clay
1647	silty clay
1648	silty clay
1649	silty clay
1650	silty clay
1651	silty clay
1652	silty clay
1653	silty clay
1654	silty clay
1655	silty clay
1656	silty clay
1657	silty clay
1658	silty clay
1659	silty clay
1660	silty clay
1661	silty clay
1662	silty clay
1663	silty clay
1664	silty clay
1665	silty clay
1666	silty clay
1667	silty clay
1668	silty clay
1669	silty clay
1670	silty clay
1671	silty clay
1672	silty clay
1673	silty clay
1674	silty clay
1675	silty clay
1676	silty clay
1677	silty clay
1678	silty clay
1679	silty clay
1680	silty clay
1681	silty clay
1682	silty clay
1683	silty clay
1684	silty clay
1685	silty clay
1686	silty clay
1687	silty clay
1688	silty clay
1689	silty clay
1690	silty clay
1691	silty clay
1692	silty clay
1693	silty clay
1694	silty clay
1695	silty clay
1696	silty clay
1697	silty clay
1698	silty clay
1699	silty clay
1700	silty clay
1701	silty clay
1702	silty clay
1703	silty clay
1704	silty clay
1705	silty clay
1706	silty clay
1707	silty clay
1708	silty clay
1709	silty clay
1710	silty clay
1711	silty clay
1712	silty clay
1713	silty clay
1714	silty clay
1715	silty clay
1716	silty clay
1717	silty clay
1718	silty clay
1719	silty clay
1720	silty clay
1721	silty clay
1722	silty clay
1723	silty clay
1724	silty clay
1725	silty clay
1726	silty clay
1727	silty clay
1728	silty clay
1729	silty clay
1730	fine-grained sand
1731	fine-grained sand
1732	fine-grained sand
1733	fine-grained sand
1734	fine-grained sand
1735	fine-grained sand
1736	fine-grained sand
1737	fine-grained sand
1738	fine-grained sand
1739	fine-grained sand
1740	fine-grained sand
1741	fine-grained sand
1742	fine-grained sand
1743	fine-grained sand
1744	fine-grained sand
1745	fine-grained sand
1746	fine-grained sand
1747	fine-grained sand
1748	fine-grained sand
1749	fine-grained sand
1750	fine-grained sand
1751	fine-grained sand
1752	fine-grained sand
1753	clayey silt
1754	clayey silt
1755	clayey silt
1756	clayey silt
1757	clayey silt
1758	clayey silt
1759	clayey silt
1760	clayey silt
1761	clayey silt
1762	clayey silt
1763	clayey silt
1764	clayey silt
1765	clayey silt
1766	clayey silt
1767	clayey silt
1768	clayey silt
1769	clayey silt
1770	clayey silt
1771	clayey silt
1772	clayey silt
1773	clayey silt
1774	clayey silt
1775	clayey silt
1776	clayey silt
1777	clayey silt
1778	clayey silt
1779	clayey silt
1780	clayey silt
1781	clayey silt
1782	clayey silt
1783	clayey silt
1784	clayey silt
1785	clayey silt
1786	clayey silt
1787	clayey silt
1788	clayey silt
1789	clayey silt
1790	clayey silt
1791	clayey silt
1792	clayey silt
1793	clayey silt
1794	clayey silt
1795	clayey silt
1796	clayey silt
1797	clayey silt
1798	clayey silt
1799	clayey silt
1800	clayey silt
1801	clayey silt
1802	clayey silt
1803	clayey silt
1804	clayey silt
1805	clayey silt
1806	clayey silt
1807	clayey silt
1808	clayey silt
1809	clayey silt
1810	clayey silt
1811	clayey silt
1812	clayey silt
1813	clayey silt
1814	clayey silt
1815	clayey silt
1816	clayey silt
1817	clayey silt
1818	clayey silt
1819	clayey silt
1820	clayey silt
1821	clayey silt
1822	clayey silt
1823	clayey silt
1824	clayey silt
1825	clayey silt
1826	clayey silt
1827	clayey silt
1828	clayey silt
1829	clayey silt
1830	clayey silt
1831	clayey silt
1832	clayey silt
1833	clayey silt
1834	clayey silt
1835	clayey silt
1836	clayey silt
1837	clayey silt
1838	clayey silt
1839	clayey silt
1840	clayey silt
1841	clayey silt
1842	clayey silt
1843	clayey silt
1844	clayey silt
1845	clayey silt
1846	clayey silt
1847	clayey silt
1848	clayey silt
1849	silty clay
1850	silty clay
1851	silty clay
1852	silty clay
1853	silty clay
1854	silty clay
1855	silty clay
1856	silty clay
1857	silty clay
1858	silty clay
1859	silty clay
1860	silty clay
1861	silty clay
1862	silty clay
1863	silty clay
1864	silty clay
1865	silty clay
1866	silty clay
1867	silty clay
1868	silty clay
1869	silty clay
1870	silty clay
1871	silty clay
1872	silty clay
1873	silty clay
1874	silty clay
1875	silty clay
1876	silty clay
1877	silty clay
1878	silty clay
1879	silty clay
1880	silty clay
1881	silty clay
1882	silty clay
1883	silty clay
1884	silty clay
1885	silty clay
1886	silty clay
1887	silty clay
1888	silty clay
1889	silty clay
1890	silty clay
1891	silty clay
1892	silty clay
1893	silty clay
1894	silty clay
1895	silty clay
1896	silty clay
1897	silty clay
1898	silty clay
1899	silty clay
1900	silty clay
1901	silty clay
1902	silty clay
1903	silty clay
1904	silty clay
1905	silty clay
1906	silty clay
1907	silty clay
1908	silty clay
1909	silty clay
1910	silty clay
1911	silty clay
1912	silty clay
1913	silty clay
1914	silty clay
1915	silty clay
1916	silty clay
1917	silty clay
1918	silty clay
1919	silty clay
1920	silty clay
1921	silty clay
1922	silty clay
1923	silty clay
1924	silty clay
1925	silty clay
1926	silty clay
1927	silty clay
1928	silty clay
1929	silty clay
1930	silty clay
1931	silty clay
1932	silty clay
1933	silty clay
1934	silty clay
1935	silty clay
1936	silty clay
1937	silty clay
1938	silty clay
1939	silty clay
1940	silty clay
1941	silty clay
1942	silty clay
1943	silty clay
1944	silty clay
1945	silty clay
1946	silty clay
1947	silty clay
1948	silty clay
1949	silty clay
1950	silty clay
1951	silty clay
1952	silty clay
1953	silty clay
1954	silty clay
1955	silty clay
1956	silty clay
1957	silty clay
1958	silty clay
1959	silty clay
1960	silty clay
1961	silty clay
1962	silty clay
1963	silty clay
1964	silty clay
1965	silty clay
1966	silty clay
1967	silty clay
1968	silty clay
1969	silty clay
1970	silty clay
1971	silty clay
1972	silty clay
1973	silty clay
1974	silty clay
1975	silty clay
1976	silty clay
1977	silty clay
1978	silty clay
1979	silty clay
1980	silty clay
1981	silty clay
1982	silty clay
1983	silty clay
1984	silty clay
1985	silty clay
1986	silty clay
1987	silty clay
1988	silty clay
1989	silty clay
1990	silty clay
1991	silty clay
1992	silty clay
1993	silty clay
1994	silty clay
1995	silty clay
1996	silty clay
1997	silty clay
1998	silty clay
1999	silty clay
[truncated: 53,735 more rows]

## Sheet: Fig5b
125 ka simulation							117 ka simulation							Mid-Pliocene simulation
Lon	Lat	CO2 level (ppmv)					Lon	Lat	CO2 level (ppmv)					Lon	Lat	CO2 level (ppmv)
		200	300	400	560				200	300	400	560				200	300	400	560
0	-85.76	DESE	DESE	DESE	DESE		0	-85.76	DESE	DESE	DESE	DESE		-180	68.7	TUND	TUND	TUND	TUND
0	-80.27	DESE	DESE	DESE	DESE		0	-80.27	DESE	DESE	DESE	DESE		-172.5	64.9	TUND	TUND	TUND	TUND
0	-74.74	DESE	DESE	DESE	DESE		0	-74.74	DESE	DESE	DESE	DESE		-165	61.2	CLMX	CLEG	CLEG	CLEG
0	8.31	TEGR	TREG	TREG	TREG		0	8.31	TEGR	TREG	TREG	TREG		-165	64.9	CLMX	CLEG	CLEG	CLEG
0	13.84	TEGR	TREG	TREG	TREG		0	13.84	TEGR	TEGR	TEGR	TEXE		-165	68.7	DESE	DESE	DESE	DESE
0	19.38	TEGR	TEGR	TEGR	TEGR		0	19.38	DESE	DESE	DESE	DESE		-161.3	61.2	CLMX	CLEG	CLEG	WTEM
0	24.92	TEGR	TEGR	TEGR	TEXE		0	24.92	DESE	TEGR	TEGR	TEGR		-161.3	64.9	CLMX	WTEM	WTEM	WTEM
0	30.46	DESE	TEGR	TEGR	WTEG		0	30.46	TEGR	TEGR	TEGR	TEGR		-161.3	68.7	TUND	TUND	TUND	TUND
0	36	TREG	TREG	TREG	TREG		0	36	TREG	TREG	TREG	TRSE		-157.5	1.9	TREG	TREG	TREG	TRSE
0	41.53	WTEG	WTEG	WTEG	WTEG		0	41.53	WTEG	WTEG	WTEG	WTEG		-157.5	57.5	CLEG	CLEG	CLEG	CLEG
0	47.07	WTEG	WTEG	WTEG	WTEG		0	47.07	WTEG	WTEG	WTEG	WTEG		-157.5	61.2	CLMX	COMX	WTEM	WTEM
0	52.61	TEDE	TEDE	TEDE	WTEM		0	52.61	TEDE	WTEG	WTEG	WTEG		-157.5	64.9	CLMX	COEG	WTEM	WTEM
5.63	-85.76	DESE	DESE	DESE	DESE		5.63	-85.76	DESE	DESE	DESE	DESE		-157.5	68.7	CLDE	CLDE	CLDE	CLDE
5.63	-80.27	DESE	DESE	DESE	DESE		5.63	-80.27	DESE	DESE	DESE	DESE		-153.8	57.5	CLMX	CLEG	CLEG	CLEG
5.63	-74.74	DESE	DESE	DESE	DESE		5.63	-74.74	DESE	DESE	DESE	DESE		-153.8	61.2	CLMX	COMX	COMX	WTEM
5.63	2.77	TEGR	TEGR	TEGR	TEGR		5.63	2.77	TEGR	TREG	TREG	TEGR		-153.8	64.9	CLMX	WTEM	WTEM	WTEM
5.63	8.31	TEGR	TREG	TREG	TRSE		5.63	8.31	TEGR	TEXE	TREG	TREG		-153.8	68.7	CLDE	CLDE	CLDE	CLDE
5.63	13.84	TEGR	TREG	TREG	TREG		5.63	13.84	TEGR	TEGR	TEGR	TRSE		-150	64.9	CLMX	WTEM	WTEM	WTEM
5.63	19.38	TEGR	TEGR	TEXE	TREG		5.63	19.38	DESE	DESE	DESE	DESE		-150	68.7	CLDE	CLDE	CLDE	CLDE
5.63	24.92	TEGR	TEXE	TEXE	TREG		5.63	24.92	DESE	TEGR	TEGR	TEGR		-146.3	61.2	CLMX	CLEG	CLEG	COMX
5.63	30.46	DESE	DESE	TEGR	TEGR		5.63	30.46	TEGR	TEGR	DESE	TEGR		-146.3	64.9	CLMX	CLEG	CLEG	WTEM
5.63	36	TREG	TREG	TREG	TREG		5.63	36	TEGR	TREG	TREG	TREG		-146.3	68.7	CLDE	CLDE	CLDE	CLDE
5.63	41.53	TREG	TREG	TREG	TREG		5.63	41.53	WTEG	WTEG	WTEG	WTEG		-142.5	61.2	CLMX	CLEG	CLEG	CLEG
5.63	47.07	TEDE	TEDE	TEDE	WTEM		5.63	47.07	TEDE	WTEG	WTEG	WTEM		-142.5	64.9	CLMX	CLEG	CLEG	CLEG
5.63	52.61	TEDE	TEDE	TEDE	TEDE		5.63	52.61	WTEG	WTEG	WTEG	WTEG		-142.5	68.7	CLDE	CLDE	CLDE	CLDE
5.63	58.14	WTEG	WTEG	WTEG	WTEG		5.63	58.14	TEDE	TEDE	TEDE	TEDE		-138.8	61.2	CLMX	CLEG	CLEG	CLEG
5.63	63.68	TEDE	TEDE	TEDE	WTEM		5.63	63.68	WTEM	WTEM	WTEM	WTEM		-138.8	64.9	CLMX	CLEG	CLEG	CLEG
11.25	-85.76	DESE	DESE	DESE	DESE		11.25	-85.76	DESE	DESE	DESE	DESE		-138.8	68.7	TUND	CLDE	CLDE	CLDE
11.25	-80.27	DESE	DESE	DESE	DESE		11.25	-80.27	DESE	DESE	DESE	DESE		-135	57.5	CLMX	COMX	WTEM	WTEM
11.25	-74.74	DESE	DESE	DESE	DESE		11.25	-74.74	DESE	DESE	DESE	DESE		-135	61.2	CLMX	CLEG	CLEG	CLEG
11.25	-24.92	TEGR	TEGR	TEGR	TEGR		11.25	-24.92	TEGR	TEGR	TEXE	TREG		-135	64.9	CLMX	CLEG	CLEG	CLEG
11.25	-19.38	TEGR	TEGR	TEGR	TEGR		11.25	-19.38	TEGR	TEGR	TEXE	TREG		-135	68.7	TUND	CLDE	CLDE	CLDE
11.25	-13.84	TEGR	TEGR	TEGR	TREG		11.25	-13.84	TEGR	TREG	TREG	TREG		-131.3	57.5	CLMX	WTEM	WTEM	WTEM
11.25	-8.31	TEGR	TREG	TREG	TRSE		11.25	-8.31	TEGR	TREG	TREG	TREG		-131.3	61.2	CLMX	CLEG	CLEG	CLEG
11.25	-2.77	TEGR	TEGR	TEGR	TEXE		11.25	-2.77	TEGR	TEGR	TEGR	TEGR		-131.3	64.9	CLMX	CLEG	CLMX	CLEG
11.25	2.77	TEGR	TEXE	TEXE	TREG		11.25	2.77	TEGR	TEGR	TEXE	TEGR		-131.3	68.7	CLDE	CLDE	CLDE	CLDE
11.25	8.31	TEGR	TREG	TREG	TRSE		11.25	8.31	TEGR	TEXE	TREG	TREG		-127.5	50.1	TEDE	TEDE	TEDE	WTEM
11.25	13.84	TEGR	TREG	TREG	TREG		11.25	13.84	TEGR	TEGR	TEGR	TEGR		-127.5	53.8	TEDE	WTEM	WTEM	TEDE
11.25	19.38	TEGR	TREG	TREG	TREG		11.25	19.38	DESE	DESE	DESE	DESE		-127.5	57.5	CLMX	WTEM	WTEM	WTEM
11.25	24.92	TEGR	TEGR	TEXE	TEXE		11.25	24.92	TEGR	TEGR	TEGR	TEGR		-127.5	61.2	CLMX	CLEG	COMX	WTEM
11.25	30.46	DESE	DESE	TEGR	TEGR		11.25	30.46	TEGR	TEGR	TEGR	TEGR		-127.5	64.9	CLMX	COEG	COMX	WTEM
11.25	36	TREG	TREG	TREG	TREG		11.25	36	TEGR	TEGR	TEGR	TEGR		-127.5	68.7	TUND	CLDE	CLDE	CLDE
11.25	41.53	TREG	TREG	TREG	TREG		11.25	41.53	WTEG	WTEG	WTEG	WTEG		-123.8	42.7	WTEG	WTEG	WTEG	WTEG
11.25	47.07	TEGR	TEDE	TEDE	TEDE		11.25	47.07	TEDE	TEDE	TEDE	TEDE		-123.8	46.4	WTEG	WTEG	WTEG	WTEG
11.25	52.61	TEDE	TEDE	TEDE	TEDE		11.25	52.61	TEDE	TEDE	TEDE	WTEM		-123.8	50.1	TEDE	TEDE	WTEM	WTEM
11.25	58.14	WTEG	WTEG	WTEG	WTEG		11.25	58.14	TEDE	TEDE	TEDE	TEDE		-123.8	53.8	TEDE	WTEM	TEDE	WTEM
11.25	63.68	TEDE	TEDE	TEDE	TEDE		11.25	63.68	CLMX	CLEG	COMX	COMX		-123.8	57.5	CLMX	COMX	WTEM	WTEM
11.25	69.21	TEDE	WTEM	WTEM	WTEM		11.25	69.21	DESE	TUND	TUND	TUND		-123.8	61.2	CLMX	CLMX	WTEM	WTEM
11.25	80.27	DESE	DESE	DESE	DESE		11.25	80.27	DESE	DESE	DESE	DESE		-123.8	64.9	CLMX	WTEM	COMX	WTEM
16.88	-85.76	DESE	DESE	DESE	DESE		16.88	-85.76	DESE	DESE	DESE	DESE		-123.8	68.7	CLDE	CLDE	CLDE	CLDE
16.88	-80.27	DESE	DESE	DESE	DESE		16.88	-80.27	DESE	DESE	DESE	DESE		-123.8	72.4	DESE	TUND	TUND	TUND
16.88	-74.74	DESE	DESE	DESE	DESE		16.88	-74.74	DESE	DESE	DESE	DESE		-120	35.3	TEGR	WTEG	WTEG	WTEG
16.88	-69.21	DESE	DESE	DESE	DESE		16.88	-69.21	DESE	DESE	DESE	DESE		-120	39	WTEG	WTEG	WTEG	WTEG
16.88	-30.46	TEGR	TEGR	TEGR	TEGR		16.88	-30.46	TEGR	TEGR	TEGR	TREG		-120	42.7	WTEG	WTEG	WTEG	WTEG
16.88	-24.92	TEGR	TEGR	TREG	TREG		16.88	-24.92	TEGR	TEGR	TREG	TREG		-120	46.4	TEDE	TEDE	WTEM	WTEM
16.88	-19.38	TEGR	TEGR	TEGR	TEXE		16.88	-19.38	TEGR	TEGR	TEGR	TEGR		-120	50.1	TEDE	TEDE	WTEM	TEDE
16.88	-13.84	TEGR	TEGR	TEGR	TREG		16.88	-13.84	TEGR	TREG	TREG	TREG		-120	53.8	CLMX	WTEM	WTEM	WTEM
16.88	-8.31	TEXE	TREG	TREG	TREG		16.88	-8.31	TREG	TREG	TREG	TREG		-120	57.5	CLMX	COMX	WTEM	WTEM
16.88	-2.77	TEGR	TREG	TREG	TREG		16.88	-2.77	TEGR	TREG	TREG	TREG		-120	61.2	CLMX	WTEM	WTEM	WTEM
16.88	2.77	TEXE	TREG	TREG	TRSE		16.88	2.77	TEGR	TEXE	TREG	TREG		-120	64.9	COEG	COEG	WTEM	WTEM
16.88	8.31	TEGR	TREG	TREG	TREG		16.88	8.31	TEGR	TEXE	TREG	TREG		-120	68.7	CLDE	CLDE	CLDE	CLDE
16.88	13.84	TEGR	TREG	TREG	TREG		16.88	13.84	TEGR	TEGR	TEGR	TEGR		-120	72.4	TUND	TUND	CLDE	CLDE
16.88	19.38	TEGR	TEXE	TREG	TREG		16.88	19.38	DESE	DESE	DESE	DESE		-120	76.1	DESE	DESE	DESE	DESE
16.88	24.92	TEGR	TEGR	TEGR	TEGR		16.88	24.92	DESE	TEGR	TEGR	TEGR		-116.3	31.5	TEGR	TEGR	TEGR	TEGR
16.88	30.46	DESE	TEGR	TEGR	TEGR		16.88	30.46	TEGR	TEGR	TEGR	TEGR		-116.3	35.3	TEGR	WTEG	WTEG	WTEG
16.88	41.53	TREG	TREG	TREG	TREG		16.88	41.53	WTEG	WTEG	WTEG	WTEG		-116.3	39	TEDE	TEDE	WTEG	WTEG
16.88	47.07	TEGR	TEDE	TEDE	TEDE		16.88	47.07	TEDE	TEDE	TEDE	WTEM		-116.3	42.7	TEDE	TEDE	TEDE	TEDE
16.88	52.61	TUND	TEDE	TEDE	TEDE		16.88	52.61	TEDE	TEDE	TEDE	TEDE		-116.3	46.4	TEDE	TEDE	WTEM	TEDE
16.88	58.14	TUND	TEDE	TEDE	TEDE		16.88	58.14	TEDE	TEDE	TEDE	TEDE		-116.3	50.1	TEDE	TEDE	TEDE	WTEM
16.88	63.68	TEDE	TEDE	TEDE	TEDE		16.88	63.68	CLMX	CLMX	CLMX	CLMX		-116.3	53.8	CLMX	WTEM	WTEM	WTEM
16.88	69.21	CLMX	CLEG	COMX	WTEM		16.88	69.21	TUND	TUND	TUND	TUND		-116.3	57.5	CLMX	WTEM	WTEM	WTEM
16.88	80.27	DESE	DESE	DESE	DESE		16.88	80.27	DESE	DESE	DESE	DESE		-116.3	61.2	CLMX	WTEM	WTEM	WTEM
22.5	-85.76	DESE	DESE	DESE	DESE		22.5	-85.76	DESE	DESE	DESE	DESE		-116.3	64.9	CLDE	CLDE	CLDE	CLDE
22.5	-80.27	DESE	DESE	DESE	DESE		22.5	-80.27	DESE	DESE	DESE	DESE		-116.3	68.7	CLDE	CLDE	CLDE	CLDE
22.5	-74.74	DESE	DESE	DESE	DESE		22.5	-74.74	DESE	DESE	DESE	DESE		-116.3	72.4	TUND	CLDE	CLDE	CLDE
22.5	-69.21	DESE	DESE	DESE	DESE		22.5	-69.21	DESE	DESE	DESE	DESE		-116.3	76.1	DESE	DESE	DESE	DESE
22.5	-30.46	WTEG	WTEG	WTEG	WTEG		22.5	-30.46	WTEG	WTEG	WTEG	WTEG		-112.5	31.5	TEGR	TEGR	TEGR	TEGR
22.5	-24.92	TREG	TREG	TREG	TREG		22.5	-24.92	WTEG	WTEG	WTEG	WTEG		-112.5	35.3	TEGR	TEDE	TEDE	WTEG
22.5	-19.38	TREG	TREG	TREG	TREG		22.5	-19.38	TREG	TREG	TREG	TREG		-112.5	39	TEDE	TEDE	TEDE	TEDE
22.5	-13.84	TREG	TREG	TREG	TREG		22.5	-13.84	TREG	TREG	TREG	TREG		-112.5	42.7	TEDE	TEDE	TEDE	TEDE
22.5	-8.31	TREG	TREG	TREG	TREG		22.5	-8.31	TREG	TREG	TREG	TREG		-112.5	46.4	TEDE	TEDE	TEDE	WTEM
22.5	-2.77	TREG	TREG	TREG	TREG		22.5	-2.77	TREG	TREG	TREG	TREG		-112.5	50.1	TEDE	TEDE	WTEM	WTEM
22.5	2.77	TEGR	TREG	TREG	TREG		22.5	2.77	TEGR	TEXE	TREG	TREG		-112.5	53.8	COEG	WTEM	WTEM	WTEM
22.5	8.31	TEGR	TREG	TREG	TREG		22.5	8.31	TEGR	TEGR	TEXE	TREG		-112.5	57.5	COEG	WTEM	WTEM	WTEM
22.5	13.84	TEGR	TEXE	TREG	TREG		22.5	13.84	TEGR	TEGR	TEGR	TEGR		-112.5	61.2	COEG	WTEM	WTEM	WTEM
22.5	19.38	TEGR	TEXE	TREG	TREG		22.5	19.38	DESE	DESE	DESE	DESE		-112.5	64.9	CLDE	CLDE	CLDE	CLDE
22.5	24.92	TEGR	TEGR	TEGR	TEGR		22.5	24.92	DESE	DESE	DESE	TREG		-112.5	68.7	CLDE	CLDE	CLDE	CLDE
22.5	30.46	WTEG	TEGR	TEGR	TEGR		22.5	30.46	TEGR	TEGR	DESE	TEGR		-112.5	72.4	TUND	CLDE	CLDE	CLDE
22.5	41.53	TEGR	WTEG	WTEG	WTEG		22.5	41.53	WTEG	WTEG	WTEG	WTEG		-112.5	76.1	DESE	DESE	DESE	DESE
22.5	47.07	DESE	TEGR	TEDE	TEDE		22.5	47.07	TEGR	TEGR	TEGR	TEGR		-108.8	27.8	TEXE	WTEG	WTEG	WTEG
22.5	52.61	TUND	TEGR	TEGR	TEGR		22.5	52.61	TUND	TEGR	TEGR	TEGR		-108.8	31.5	WTEG	WTEG	WTEG	WTEG
22.5	58.14	TUND	TEGR	TEDE	TEDE		22.5	58.14	TUND	TEGR	TEGR	TEDE		-108.8	35.3	TEDE	TEDE	TEDE	TEDE
22.5	63.68	TEDE	TEDE	TEDE	TEDE		22.5	63.68	TEDE	TEDE	TEDE	TEDE		-108.8	39	TEDE	TEDE	TEDE	TEDE
22.5	69.21	CLEG	CLEG	CLEG	WTEM		22.5	69.21	DESE	TUND	TUND	TUND		-108.8	42.7	TEDE	TEDE	TEDE	WTEM
22.5	74.74	DESE	DESE	DESE	DESE		22.5	74.74	DESE	DESE	DESE	DESE		-108.8	46.4	TEDE	TEDE	TEDE	WTEM
22.5	80.27	DESE	DESE	DESE	DESE		22.5	80.27	DESE	DESE	DESE	DESE		-108.8	50.1	TEDE	TEDE	TEDE	WTEM
28.13	-85.76	DESE	DESE	DESE	DESE		28.13	-85.76	DESE	DESE	DESE	DESE		-108.8	53.8	COEG	WTEM	WTEM	WTEM
28.13	-80.27	DESE	DESE	DESE	DESE		28.13	-80.27	DESE	DESE	DESE	DESE		-108.8	57.5	TEGR	WTEM	WTEM	WTEM
28.13	-74.74	DESE	DESE	DESE	DESE		28.13	-74.74	DESE	DESE	DESE	DESE		-108.8	61.2	COEG	WTEM	WTEM	WTEM
28.13	-69.21	DESE	DESE	DESE	DESE		28.13	-69.21	DESE	DESE	DESE	DESE		-108.8	64.9	CLDE	CLDE	CLDE	CLDE
28.13	-30.46	WTEG	WTEG	WTEG	WTEG		28.13	-30.46	WTEG	WTEG	WTEG	WTEG		-108.8	72.4	TUND	CLDE	CLDE	CLDE
28.13	-24.92	TREG	TREG	TREG	TREG		28.13	-24.92	WTEG	WTEG	WTEG	WTEG		-108.8	76.1	DESE	DESE	DESE	DESE
28.13	-19.38	TREG	TREG	TREG	TREG		28.13	-19.38	TREG	TREG	TREG	TREG		-105	20.4	TREG	TREG	TREG	TREG
28.13	-13.84	TREG	TREG	TREG	TREG		28.13	-13.84	TREG	TREG	TREG	TREG		-105	24.1	WTEG	WTEG	WTEG	WTEG
28.13	-8.31	TREG	TREG	TREG	TREG		28.13	-8.31	TREG	TREG	TREG	TREG		-105	27.8	WTEG	WTEG	WTEG	WTEG
28.13	-2.77	TREG	TREG	TREG	TREG		28.13	-2.77	TREG	TREG	TREG	TREG		-105	31.5	WTEG	WTEG	WTEG	WTEG
28.13	2.77	TEGR	TEXE	TREG	TREG		28.13	2.77	TEGR	TEGR	TEXE	TEXE		-105	35.3	TEDE	TEDE	WTEM	WTEM
28.13	8.31	TEGR	TREG	TREG	TREG		28.13	8.31	TEGR	TEGR	TEGR	TEGR		-105	39	TEDE	TEDE	WTEM	WTEM
28.13	13.84	TEGR	TREG	TREG	TREG		28.13	13.84	TEGR	TEGR	TEGR	TEGR		-105	42.7	TEDE	TEDE	TEDE	WTEM
28.13	19.38	TEGR	TEXE	TREG	TREG		28.13	19.38	DESE	DESE	DESE	DESE		-105	46.4	TEDE	TEDE	WTEM	WTEM
28.13	24.92	TEGR	TEGR	TEGR	TEGR		28.13	24.92	DESE	DESE	DESE	TREG		-105	50.1	TEDE	TEDE	TEDE	TEDE
28.13	30.46	DESE	TEGR	TEGR	TEGR		28.13	30.46	TEGR	DESE	TEGR	TEGR		-105	53.8	COEG	WTEM	WTEM	WTEM
28.13	36	TREG	TREG	TREG	TREG		28.13	36	TEGR	TREG	TREG	TREG		-105	57.5	COEG	WTEM	WTEM	WTEM
28.13	41.53	WTEG	TEGR	WTEG	WTEG		28.13	41.53	TEGR	WTEG	WTEG	WTEG		-105	61.2	COEG	WTEM	WTEM	WTEM
28.13	47.07	DESE	TEGR	TEDE	TEDE		28.13	47.07	TEGR	TEGR	TEDE	TEDE		-105	64.9	CLDE	CLDE	CLDE	CLDE
28.13	52.61	DESE	TEGR	TEGR	TEDE		28.13	52.61	TUND	TEGR	TEGR	TEGR		-101.3	20.4	TREG	TREG	TREG	TREG
28.13	58.14	TUND	TEDE	TEDE	TEDE		28.13	58.14	TUND	TEGR	TEDE	TEDE		-101.3	24.1	WTEG	WTEG	WTEG	WTEG
28.13	63.68	TEDE	TEDE	TEDE	TEDE		28.13	63.68	COEG	WTEM	WTEM	WTEM		-101.3	27.8	WTEG	WTEG	WTEG	WTEG
28.13	69.21	CLMX	CLEG	CLMX	COMX		28.13	69.21	TUND	TUND	TUND	TUND		-101.3	31.5	WTEG	WTEG	WTEG	WTEG
28.13	80.27	DESE	DESE	DESE	DESE		28.13	80.27	DESE	DESE	DESE	DESE		-101.3	35.3	WTEG	WTEG	WTEG	WTEG
33.75	-85.76	DESE	DESE	DESE	DESE		33.75	-85.76	DESE	DESE	DESE	DESE		-101.3	39	TEDE	WTEM	WTEM	WTEM
33.75	-80.27	DESE	DESE	DESE	DESE		33.75	-80.27	DESE	DESE	DESE	DESE		-101.3	42.7	TEDE	TEDE	WTEM	WTEM
33.75	-74.74	DESE	DESE	DESE	DESE		33.75	-74.74	DESE	DESE	DESE	DESE		-101.3	46.4	TEDE	TEDE	TEDE	WTEM
33.75	-69.21	DESE	DESE	DESE	DESE		33.75	-69.21	DESE	DESE	DESE	DESE		-101.3	50.1	WTEM	COMX	WTEM	WTEM
33.75	-30.46	TREG	TREG	TREG	TREG		33.75	-30.46	TREG	TREG	TRSE	TREG		-101.3	53.8	TEGR	WTEM	WTEM	WTEM
33.75	-24.92	TREG	TREG	TREG	TREG		33.75	-24.92	TREG	TREG	TREG	TREG		-101.3	57.5	WTEM	WTEM	WTEM	WTEM
33.75	-19.38	TREG	TREG	TREG	TREG		33.75	-19.38	TREG	TREG	TREG	TREG		-101.3	61.2	COEG	WTEM	WTEM	WTEM
33.75	-13.84	TREG	TREG	TREG	TREG		33.75	-13.84	TREG	TREG	TREG	TREG		-101.3	64.9	CLDE	CLDE	CLDE	CLDE
33.75	-8.31	TREG	TREG	TREG	TREG		33.75	-8.31	TREG	TREG	TREG	TREG		-101.3	72.4	TUND	CLDE	CLDE	CLDE
33.75	-2.77	TREG	TREG	TREG	TREG		33.75	-2.77	TREG	TREG	TREG	TREG		-101.3	76.1	TUND	TUND	TUND	TUND
33.75	2.77	TREG	TREG	TREG	TREG		33.75	2.77	TREG	TREG	TREG	TREG		-97.5	16.7	TEGR	TREG	TREG	TREG
33.75	8.31	TEXE	TREG	TREG	TREG		33.75	8.31	TEGR	TEGR	TEXE	TREG		-97.5	20.4	TREG	TREG	TREG	TRSE
33.75	13.84	TEGR	TREG	TREG	TREG		33.75	13.84	TEGR	TEGR	TEGR			-97.5	27.8	WTEG	WTEG	WTEG	WTEG
33.75	19.38	TEGR	TEXE	TREG	TREG		33.75	19.38	DESE	DESE	TEGR	TEGR		-97.5	31.5	WTEG	WTEG	WTEG	WTEG
33.75	24.92	TEGR	TEGR	TEGR	TEXE		33.75	24.92	TEGR	TEGR	TEGR	TEGR		-97.5	35.3	WTEG	WTEG	WTEG	WTEG
33.75	30.46	DESE	TEGR	WTEG	WTEG		33.75	30.46	DESE	TEGR	TEGR	TEGR		-97.5	39	TEDE	WTEG	TEDE	WTEM
33.75	36	DESE	WTEG	WTEG	WTEG		33.75	36	TEGR	WTEG	WTEG	WTEG		-97.5	42.7	TEDE	TEDE	WTEM	WTEM
33.75	41.53	DESE	DESE	TEGR	TEGR		33.75	41.53	DESE	TEGR	WTEG	WTEG		-97.5	46.4	TEDE	TEDE	TEDE	WTEM
33.75	47.07	DESE	DESE	TEGR	TEGR		33.75	47.07	TEGR	TEGR	TEGR	TEGR		-97.5	50.1	WTEM	WTEM	WTEM	WTEM
33.75	52.61	DESE	TEGR	TEGR	TEDE		33.75	52.61	TUND	TEGR	TEGR	TEGR		-97.5	53.8	WTEM	WTEM	WTEM	WTEM
33.75	58.14	TUND	TEDE	TEDE	TEDE		33.75	58.14	TEDE	TEDE	TEDE	TEDE		-97.5	57.5	TEGR	WTEM	COEG	WTEM
33.75	63.68	WTEM	WTEM	WTEM	WTEM		33.75	63.68	WTEM	WTEM	WTEM	WTEM		-97.5	61.2	TUND	WTEM	WTEM	WTEM
33.75	69.21	CLMX	CLMX	CLMX	CLMX		33.75	69.21	TUND	TUND	TUND	TUND		-97.5	64.9	CLDE	CLDE	CLDE	CLDE
33.75	80.27	DESE	DESE	DESE	DESE		33.75	80.27	DESE	DESE	DESE	DESE		-97.5	68.7	CLDE	CLDE	CLDE	CLDE
39.38	-85.76	DESE	DESE	DESE	DESE		39.38	-85.76	DESE	DESE	DESE	DESE		-97.5	72.4	TUND	TUND	TUND	CLDE
39.38	-80.27	DESE	DESE	DESE	DESE		39.38	-80.27	DESE	DESE	DESE	DESE		-93.8	16.7	TEGR	TEGR	TREG	TREG
39.38	-74.74	DESE	DESE	DESE	DESE		39.38	-74.74	DESE	DESE	DESE	DESE		-93.8	31.5	WTEG	WTEG	WTEG	WTEG
39.38	-69.21	DESE	DESE	DESE	DESE		39.38	-69.21	DESE	DESE	DESE	DESE		-93.8	35.3	WTEG	WTEG	WTEG	WTEG
39.38	-19.38	TREG	TREG	TREG	TREG		39.38	-19.38	TREG	TREG	TREG	TREG		-93.8	39	TEDE	TEDE	WTEM	TEDE
39.38	-13.84	TREG	TREG	TREG	TREG		39.38	-13.84	TREG	TREG	TREG	TREG		-93.8	42.7	TEDE	TEDE	TEDE	TEDE
39.38	-8.31	TREG	TREG	TREG	TREG		39.38	-8.31	TREG	TREG	TREG	TREG		-93.8	46.4	WTEM	WTEM	WTEM	WTEM
39.38	-2.77	TREG	TREG	TREG	TREG		39.38	-2.77	TREG	TREG	TREG	TREG		-93.8	50.1	WTEM	WTEM	WTEM	WTEM
39.38	2.77	TREG	TREG	TREG	TREG		39.38	2.77	TREG	TREG	TREG	TREG		-93.8	53.8	WTEM	WTEM	WTEM	WTEM
39.38	8.31	TREG	TREG	TREG	TREG		39.38	8.31	TREG	TREG	TREG	TREG		-93.8	57.5	TEGR	WTEM	WTEM	WTEM
39.38	13.84	TEXE	TREG	TREG	TREG		39.38	13.84	TEGR	TEGR	TREG	TRSE		-93.8	64.9	CLDE	CLDE	CLDE	CLDE
39.38	19.38	TEGR	TEXE	TREG	TREG		39.38	19.38	TEGR	TEGR	TEGR	TEGR		-93.8	72.4	TUND	TUND	CLDE	CLDE
39.38	24.92	TEGR	TREG	TREG	TREG		39.38	24.92	TEGR	TEGR	TEGR	TEGR		-93.8	79.8	DESE	DESE	DESE	DESE
39.38	30.46	DESE	TEGR	WTEG	WTEG		39.38	30.46	TEGR	TEGR	TEGR	TEGR		-90	16.7	TEGR	TREG	TREG	TREG
39.38	36	TEGR	TEGR	WTEG	WTEG		39.38	36	TEGR	WTEG	WTEG	WTEG		-90	20.4	TREG	TREG	TREG	TREG
39.38	41.53	DESE	TEGR	WTEG	WTEG		39.38	41.53	TEGR	WTEG	WTEG	WTEM		-90	31.5	WTEG	WTEG	WTEG	WTEG
39.38	47.07	DESE	DESE	TEGR	TEGR		39.38	47.07	TEGR	TEGR	TEDE	TEDE		-90	35.3	WTEG	WTEG	WTEG	WTEG
39.38	52.61	DESE	TEGR	TEGR	TEDE		39.38	52.61	TUND	TEGR	TEGR	TEDE		-90	39	TEDE	TEDE	TEDE	WTEM
39.38	58.14	TEDE	TEDE	TEDE	TEDE		39.38	58.14	WTEM	WTEM	WTEM	WTEM		-90	42.7	TEDE	TEDE	TEDE	TEDE
39.38	63.68	WTEM	WTEM	WTEM	WTEM		39.38	63.68	COEG	WTEM	WTEM	WTEM		-90	46.4	WTEM	WTEM	WTEM	WTEM
39.38	69.21	DESE	DESE	DESE	DESE		39.38	69.21	DESE	DESE	DESE	DESE		-90	50.1	COEG	WTEM	WTEM	WTEM
45	-85.76	DESE	DESE	DESE	DESE		45	-85.76	DESE	DESE	DESE	DESE		-90	53.8	COEG	WTEM	WTEM	WTEM
45	-80.27	DESE	DESE	DESE	DESE		45	-80.27	DESE	DESE	DESE	DESE		-90	64.9	CLDE	CLDE	CLDE	CLDE
45	-74.74	DESE	DESE	DESE	DESE		45	-74.74	DESE	DESE	DESE	DESE		-90	79.8	DESE	TUND	TUND	TUND
45	-69.21	DESE	DESE	DESE	DESE		45	-69.21	DESE	DESE	DESE	DESE		-86.3	13	TEGR	TREG	TREG	TREG
45	-63.68	DESE	DESE	DESE	DESE		45	-63.68	DESE	DESE	DESE	DESE		-86.3	31.5	WTEG	WTEG	WTEG	WTEG
45	-24.92	TREG	TREG	TREG	TREG		45	-24.92	TREG	TREG	TREG	TREG		-86.3	35.3	WTEG	WTEG	WTEG	WTEG
45	-19.38	TREG	TREG	TREG	TREG		45	-19.38	TREG	TREG	TREG	TREG		-86.3	39	TEDE	TEDE	TEDE	TEDE
45	-13.84	TREG	TREG	TREG	TREG		45	-13.84	TREG	TREG	TREG	TREG		-86.3	42.7	TEDE	TEDE	TEDE	WTEM
45	2.77	TREG	TREG	TREG	TREG		45	2.77	TREG	TREG	TREG	TREG		-86.3	46.4	WTEM	WTEM	WTEM	WTEM
45	8.31	TREG	TREG	TREG	TREG		45	8.31	TREG	TREG	TREG	TREG		-86.3	50.1	WTEM	WTEM	WTEM	COEG
45	13.84	TREG	TREG	TRSE	TREG		45	13.84	TEGR	TREG	TREG	TREG		-86.3	53.8	COEG	WTEM	WTEM	WTEM
45	19.38	TEGR	TEXE	TREG	TREG		45	19.38	TEGR	TEGR	TEGR	TEGR		-86.3	79.8	TUND	TUND	TUND	TUND
45	24.92	TEGR	TREG	TREG	TREG		45	24.92	TEGR	TEGR	TEGR	TEGR		-82.5	9.3	TREG	TREG	TRSE	TREG
45	30.46	DESE	WTEG	WTEG	WTEG		45	30.46	DESE	TEGR	TEGR	TEGR		-82.5	27.8	TREG	TREG	TREG	TREG
45	36	TEGR	WTEG	WTEG	WTEG		45	36	TEGR	WTEG	WTEG	WTEG		-82.5	31.5	WTEG	WTEG	WTEG	WTEG
45	41.53	DESE	TEGR	TEGR	TEDE		45	41.53	TEGR	TEGR	TEGR	TEGR		-82.5	35.3	WTEG	WTEG	WTEG	WTEG
45	47.07	DESE	DESE	TEGR	TEGR		45	47.07	DESE	TEGR	TEGR	TEGR		-82.5	39	TEDE	TEDE	TEDE	TEDE
45	52.61	DESE	TEGR	TEGR	TEDE		45	52.61	TUND	TEGR	TEGR	TEGR		-82.5	42.7	TEDE	TEDE	TEDE	TEDE
45	58.14	TUND	WTEM	WTEM	WTEM		45	58.14	TUND	WTEM	WTEM	WTEM		-82.5	46.4	WTEM	WTEM	WTEM	WTEM
45	63.68	WTEM	WTEM	WTEM	WTEM		45	63.68	CLMX	WTEM	WTEM	WTEM		-82.5	50.1	COEG	WTEM	WTEM	WTEM
45	69.21	DESE	DESE	DESE	DESE		45	69.21	DESE	DESE	DESE	DESE		-82.5	53.8	TEGR	COEG	WTEM	WTEM
50.63	-85.76	DESE	DESE	DESE	DESE		50.63	-85.76	DESE	DESE	DESE	DESE		-82.5	68.7	CLDE	CLDE	CLDE	CLDE
50.63	-80.27	DESE	DESE	DESE	DESE		50.63	-80.27	DESE	DESE	DESE	DESE		-82.5	72.4	CLEG	CLMX	CLEG	WTEM
50.63	-74.74	DESE	DESE	DESE	DESE		50.63	-74.74	DESE	DESE	DESE	DESE		-82.5	79.8	TUND	TUND	TUND	TUND
50.63	-69.21	DESE	DESE	DESE	DESE		50.63	-69.21	DESE	DESE	DESE	DESE		-78.8	-5.6	TREG	TREG	TREG	TRSE
50.63	-63.68	DESE	DESE	DESE	DESE		50.63	-63.68	DESE	DESE	DESE	DESE		-78.8	-1.9	TREG	TREG	TREG	TREG
50.63	-24.92	TREG	TREG	TREG	TREG		50.63	-24.92	TREG	TREG	TREG	TREG		-78.8	9.3	TREG	TREG	TRSE	TREG
50.63	-19.38	TREG	TREG	TREG	TREG		50.63	-19.38	TREG	TREG	TREG	TREG		-78.8	35.3	WTEG	WTEG	WTEG	WTEG
50.63	-13.84	TREG	TREG	TREG	TREG		50.63	-13.84	TREG	TREG	TREG	TREG		-78.8	39	TEDE	WTEG	WTEG	WTEG
50.63	2.77	TREG	TREG	TREG	TREG		50.63	2.77	TREG	TREG	TREG	TREG		-78.8	42.7	TEDE	TEDE	WTEM	WTEM
50.63	8.31	TEXE	TREG	TREG	TREG		50.63	8.31	TREG	TREG	TREG	TREG		-78.8	46.4	WTEM	WTEM	WTEM	WTEM
50.63	13.84	TREG	TREG	TREG	TREG		50.63	13.84	TREG	TREG	TREG	TREG		-78.8	50.1	COEG	WTEM	WTEM	WTEM
50.63	19.38	TEGR	TEGR	TEGR	TEXE		50.63	19.38	TEGR	TEGR	TEGR	TEGR		-78.8	53.8	COMX	WTEM	WTEM	COEG
50.63	24.92	TEXE	TREG	TREG	TREG		50.63	24.92	TEGR	TEGR	TEGR	TEGR		-78.8	68.7	COMX	WTEM	COEG	WTEM
50.63	30.46	WTEG	WTEG	WTEG	WTEG		50.63	30.46	TEGR	TEGR	WTEG	WTEG		-78.8	79.8	TUND	TUND	TUND	TUND
50.63	36	DESE	TEGR	TEGR	TEGR		50.63	36	TEGR	WTEG	WTEG	TEGR		-75	-50.1	TEGR	TEGR	TEGR	TEGR
50.63	41.53	DESE	DESE	DESE	TEGR		50.63	41.53	DESE	TEGR	TEGR	TEGR		-75	-46.4	WTEG	WTEG	WTEG	WTEG
50.63	47.07	DESE	DESE	TEGR	TEGR		50.63	47.07	DESE	TEGR	TEGR	TEGR		-75	-13	TREG	TRSE	TREG	TREG
50.63	52.61	DESE	TEGR	TEGR	TEDE		50.63	52.61	TUND	TEGR	TEGR	TEGR		-75	-9.3	TREG	TREG	TRSE	TRSE
50.63	58.14	TUND	WTEM	WTEM	WTEM		50.63	58.14	TUND	WTEM	WTEM	WTEM		-75	-5.6	TREG	TREG	TREG	TREG
50.63	63.68	WTEM	WTEM	WTEM	WTEM		50.63	63.68	CLMX	COEG	COMX	COMX		-75	-1.9	TREG	TREG	TREG	TREG
50.63	69.21	DESE	DESE	DESE	DESE		50.63	69.21	DESE	DESE	DESE	DESE		-75	1.9	TREG	TREG	TREG	TREG
56.25	-85.76	DESE	DESE	DESE	DESE		56.25	-85.76	DESE	DESE	DESE	DESE		-75	5.6	TREG	TREG	TREG	TREG
56.25	-80.27	DESE	DESE	DESE	DESE		56.25	-80.27	DESE	DESE	DESE	DESE		-75	9.3	TREG	TREG	TREG	TREG
56.25	-74.74	DESE	DESE	DESE	DESE		56.25	-74.74	DESE	DESE	DESE	DESE		-75	20.4	TEGR	TEGR	TREG	TREG
56.25	-69.21	DESE	DESE	DESE	DESE		56.25	-69.21	DESE	DESE	DESE	DESE		-75	42.7	TEDE	TEDE	TEDE	WTEM
56.25	-63.68	DESE	DESE	DESE	DESE		56.25	-63.68	DESE	DESE	DESE	DESE		-75	46.4	COEG	WTEM	WTEM	WTEM
56.25	13.84	TREG	TREG	TREG	TREG		56.25	13.84	TREG	TREG	TREG	TREG		-75	50.1	COEG	COEG	WTEM	WTEM
56.25	19.38	TEGR	TEGR	TREG	TREG		56.25	19.38	TEGR	TEGR	TEXE	TREG		-75	53.8	COEG	WTEM	WTEM	WTEM
56.25	24.92	TREG	TREG	TREG	TREG		56.25	24.92	TEGR	TREG	TREG	TREG		-75	57.5	COEG	WTEM	WTEM	WTEM
56.25	30.46	WTEG	WTEG	WTEG	WTEG		56.25	30.46	TEGR	WTEG	WTEG	WTEG		-75	61.2	COEG	COEG	WTEM	WTEM
56.25	36	DESE	DESE	TEGR	TEGR		56.25	36	DESE	TEGR	WTEG	TEGR		-75	64.9	COMX	WTEM	WTEM	WTEM
56.25	41.53	DESE	DESE	DESE	TEGR		56.25	41.53	DESE	TEGR	TEGR	TEGR		-75	68.7	COEG	WTEM	WTEM	WTEM
56.25	47.07	DESE	DESE	TEGR	TEGR		56.25	47.07	DESE	DESE	TEGR	TEGR		-75	79.8	TUND	TUND	TUND	TUND
56.25	52.61	DESE	TEGR	TEGR	TEGR		56.25	52.61	TUND	TEGR	TEGR	TEGR		-71.3	-53.8	WTEM	WTEM	WTEM	WTEM
56.25	58.14	TUND	WTEM	WTEM	WTEM		56.25	58.14	TUND	WTEM	WTEM	WTEM		-71.3	-50.1	TEDE	WTEM	WTEM	TEDE
56.25	63.68	WTEM	WTEM	WTEM	WTEM		56.25	63.68	CLMX	COEG	CLEG	CLMX		-71.3	-46.4	WTEM	WTEM	WTEM	WTEM
56.25	69.21	DESE	TUND	TUND	TUND		56.25	69.21	DESE	DESE	DESE	DESE		-71.3	-42.7	WTEG	WTEG	WTEG	WTEG
61.88	-85.76	DESE	DESE	DESE	DESE		61.88	-85.76	DESE	DESE	DESE	DESE		-71.3	-39	WTEG	WTEG	WTEG	WTEG
61.88	-80.27	DESE	DESE	DESE	DESE		61.88	-80.27	DESE	DESE	DESE	DESE		-71.3	-35.3	WTEG	WTEG	WTEG	WTEG
61.88	-74.74	DESE	DESE	DESE	DESE		61.88	-74.74	DESE	DESE	DESE	DESE		-71.3	-31.5	TEGR	TEGR	WTEG	WTEG
61.88	-69.21	DESE	DESE	DESE	DESE		61.88	-69.21	DESE	DESE	DESE	DESE		-71.3	-16.7	TREG	TREG	TREG	TREG
61.88	-63.68	DESE	DESE	DESE	DESE		61.88	-63.68	DESE	DESE	DESE	DESE		-71.3	-13	TREG	TREG	TREG	TRSE
61.88	19.38	TREG	TREG	TREG	TREG		61.88	19.38	TREG	TREG	TREG	TREG		-71.3	-9.3	TREG	TREG	TREG	TREG
61.88	24.92	TREG	TREG	TREG	TREG		61.88	24.92	TREG	TREG	TREG	TREG		-71.3	-5.6	TREG	TREG	TREG	TREG
61.88	30.46	WTEG	WTEG	WTEG	WTEG		61.88	30.46	WTEG	WTEG	WTEG	WTEG		-71.3	-1.9	TREG	TREG	TREG	TREG
61.88	36	DESE	TEGR	TEGR	WTEG		61.88	36	TEGR	WTEG	WTEG	WTEG		-71.3	1.9	TREG	TREG	TREG	TREG
61.88	41.53	DESE	DESE	DESE	TEGR		61.88	41.53	DESE	TEGR	TEGR	TEGR		-71.3	5.6	TREG	TREG	TREG	TREG
61.88	47.07	DESE	DESE	DESE	TEGR		61.88	47.07	DESE	TEGR	TEGR	TEGR		-71.3	42.7	TEDE	TEDE	TEDE	TEDE
61.88	52.61	DESE	TEGR	TEGR	TEGR		61.88	52.61	TUND	TEGR	TEGR	TEGR		-71.3	46.4	TEDE	WTEM	WTEM	TEDE
61.88	58.14	TUND	WTEM	WTEM	WTEM		61.88	58.14	WTEM	WTEM	WTEM	WTEM		-71.3	50.1	COEG	WTEM	WTEM	WTEM
61.88	63.68	WTEM	WTEM	WTEM	WTEM		61.88	63.68	CLMX	WTEM	WTEM	WTEM		-71.3	53.8	CLMX	WTEM	WTEM	WTEM
61.88	69.21	TUND	TUND	TUND	TUND		61.88	69.21	DESE	DESE	DESE	DESE		-71.3	57.5	COEG	WTEM	WTEM	WTEM
67.5	-85.76	DESE	DESE	DESE	DESE		67.5	-85.76	DESE	DESE	DESE	DESE		-71.3	64.9	COEG	WTEM	WTEM	WTEM
67.5	-80.27	DESE	DESE	DESE	DESE		67.5	-80.27	DESE	DESE	DESE	DESE		-71.3	68.7	WTEM	WTEM	WTEM	WTEM
67.5	-74.74	DESE	DESE	DESE	DESE		67.5	-74.74	DESE	DESE	DESE	DESE		-71.3	79.8	TUND	TUND	TUND	TUND
67.5	-69.21	DESE	DESE	DESE	DESE		67.5	-69.21	DESE	DESE	DESE	DESE		-67.5	-42.7	WTEG	WTEG	WTEG	WTEG
67.5	19.38	TREG	TREG	TREG	TREG		67.5	19.38	TEXE	TREG	TREG	TREG		-67.5	-39	WTEG	WTEG	WTEG	WTEG
67.5	24.92	TEGR	TEXE	TREG	TREG		67.5	24.92	TEGR	TEGR	TREG	TREG		-67.5	-35.3	TEGR	WTEG	WTEG	WTEG
67.5	30.46	WTEG	WTEG	WTEG	WTEG		67.5	30.46	WTEG	WTEG	WTEG	WTEG		-67.5	-31.5	TEGR	TEGR	WTEG	WTEG
67.5	36	TEDE	TEDE	TEDE	WTEM		67.5	36	WTEG	WTEG	WTEG	WTEG		-67.5	-27.8	TEXE	TEXE	TEXE	WTEG
67.5	41.53	DESE	TEGR	TEGR	TEDE		67.5	41.53	TEGR	TEGR	TEDE	TEDE		-67.5	-24.1	TEXE	WTEG	WTEG	WTEG
67.5	47.07	DESE	DESE	TEGR	TEGR		67.5	47.07	DESE	TEGR	TEGR	TEGR		-67.5	-20.4	WTEG	WTEG	WTEG	WTEG
67.5	52.61	DESE	TEGR	TEGR	TEGR		67.5	52.61	TUND	TEGR	TEGR	TEGR		-67.5	-16.7	WTEG	WTEG	WTEG	WTEG
67.5	58.14	TUND	TEGR	WTEM	WTEM		67.5	58.14	TUND	WTEM	WTEM	WTEM		-67.5	-13	TREG	TREG	TREG	TREG
67.5	63.68	WTEM	WTEM	WTEM	WTEM		67.5	63.68	CLMX	WTEM	WTEM	WTEM		-67.5	-9.3	TREG	TRSE	TREG	TREG
67.5	69.21	TUND	TUND	TUND	TUND		67.5	69.21	DESE	DESE	DESE	DESE		-67.5	-5.6	TREG	TREG	TREG	TREG
73.13	-85.76	DESE	DESE	DESE	DESE		73.13	-85.76	DESE	DESE	DESE	DESE		-67.5	-1.9	TREG	TREG	TREG	TREG
73.13	-80.27	DESE	DESE	DESE	DESE		73.13	-80.27	DESE	DESE	DESE	DESE		-67.5	1.9	TREG	TREG	TREG	TREG
73.13	-74.74	DESE	DESE	DESE	DESE		73.13	-74.74	DESE	DESE	DESE	DESE		-67.5	5.6	TREG	TREG	TREG	TREG
73.13	-69.21	DESE	DESE	DESE	DESE		73.13	-69.21	DESE	DESE	DESE	DESE		-67.5	9.3	TREG	TREG	TREG	TREG
73.13	8.31	TREG	TREG	TREG	TREG		73.13	8.31	TREG	TREG	TREG	TREG		-67.5	46.4	TEDE	TEDE	TEDE	WTEM
73.13	13.84	TREG	TREG	TREG	TREG		73.13	13.84	TREG	TREG	TREG	TREG		-67.5	50.1	COMX	COEG	WTEM	COMX
73.13	19.38	TEGR	TREG	TREG	TREG		73.13	19.38	TEGR	TREG	TREG	TREG		-67.5	53.8	CLMX	WTEM	WTEM	WTEM
73.13	24.92	TEGR	TREG	TREG	TREG		73.13	24.92	TEGR	TEGR	TREG	TREG		-67.5	57.5	CLMX	WTEM	WTEM	WTEM
73.13	30.46	WTEG	WTEG	WTEG	WTEG		73.13	30.46	WTEG	WTEG	WTEG	WTEG		-67.5	64.9	COEG	WTEM	WTEM	WTEM
73.13	36	CLMX	CLMX	CLEG	CLEG		73.13	36	DESE	TEGR	TEGR	TEGR		-67.5	76.1	CLMX	CLEG	CLMX	CLEG
73.13	41.53	TEDE	TEDE	TEDE	TEDE		73.13	41.53	TEDE	TEDE	TEDE	WTEM		-63.8	-42.7	WTEG	WTEG	WTEG	WTEG
73.13	47.07	DESE	TEGR	TEGR	TEDE		73.13	47.07	TEGR	TEGR	TEGR	TEDE		-63.8	-39	WTEG	WTEG	WTEG	WTEG
73.13	52.61	DESE	TEGR	TEGR	TEGR		73.13	52.61	TUND	TEGR	TEGR	TEGR		-63.8	-35.3	WTEG	WTEG	WTEG	WTEG
73.13	58.14	TUND	TEGR	TEGR	TEGR		73.13	58.14	TUND	TEGR	TEGR	COEG		-63.8	-31.5	WTEG	WTEG	WTEG	WTEG
73.13	63.68	TUND	WTEM	WTEM	WTEM		73.13	63.68	CLMX	CLMX	CLMX	CLMX		-63.8	-27.8	WTEG	WTEG	WTEG	WTEG
73.13	69.21	CLMX	CLMX	CLMX	CLMX		73.13	69.21	DESE	DESE	DESE	DESE		-63.8	-24.1	WTEG	WTEG	WTEG	WTEG
78.75	-85.76	DESE	DESE	DESE	DESE		78.75	-85.76	DESE	DESE	DESE	DESE		-63.8	-20.4	WTEG	WTEG	WTEG	WTEG
78.75	-80.27	DESE	DESE	DESE	DESE		78.75	-80.27	DESE	DESE	DESE	DESE		-63.8	-16.7	WTEG	WTEG	WTEG	WTEG
78.75	-74.74	DESE	DESE	DESE	DESE		78.75	-74.74	DESE	DESE	DESE	DESE		-63.8	-13	TREG	TREG	TREG	TREG
78.75	-69.21	DESE	DESE	DESE	DESE		78.75	-69.21	DESE	DESE	DESE	DESE		-63.8	-9.3	TREG	TREG	TRSE	TREG
78.75	8.31	TREG	TREG	TREG	TREG		78.75	8.31	TREG	TREG	TREG	TREG		-63.8	-5.6	TREG	TREG	TREG	TREG
78.75	13.84	TREG	TREG	TREG	TREG		78.75	13.84	TREG	TREG	TREG	TREG		-63.8	-1.9	TREG	TREG	TREG	TRSE
78.75	19.38	TEGR	TEGR	TEXE	TREG		78.75	19.38	TEGR	TEGR	TEGR	TEGR		-63.8	1.9	TREG	TREG	TREG	TREG
78.75	24.92	TREG	TREG	TREG	TREG		78.75	24.92	TREG	TREG	TREG	TREG		-63.8	5.6	TREG	TREG	TRSE	TREG
78.75	30.46	TEDE	WTEM	WTEM	TEDE		78.75	30.46	WTEG	WTEG	WTEG	WTEG		-63.8	9.3	TREG	TREG	TREG	TREG
78.75	36	TEDE	TEDE	TEDE	TEDE		78.75	36	TEGR	CLMX	CLMX	CLMX		-63.8	46.4	TEDE	WTEM	WTEM	WTEM
78.75	41.53	TEDE	TEDE	TEDE	TEDE		78.75	41.53	TEDE	TEDE	TEDE	TEDE		-63.8	53.8	COEG	WTEM	WTEM	WTEM
78.75	47.07	DESE	TEGR	TEGR	TEGR		78.75	47.07	TEGR	TEDE	TEDE	TEDE		-63.8	57.5	TEDE	TEDE	TEDE	WTEM
78.75	52.61	DESE	TEGR	TEGR	TEGR		78.75	52.61	TUND	TEGR	TEGR	WTEM		-63.8	64.9	CLMX	WTEM	COEG	WTEM
78.75	58.14	TUND	TEGR	TEGR	TEGR		78.75	58.14	TUND	TEGR	TEGR	TEGR		-63.8	79.8	TUND	TUND	TUND	TUND
78.75	63.68	TUND	TEGR	TEGR	COEG		78.75	63.68	TUND	TUND	CLMX	CLMX		-60	-35.3	WTEG	WTEG	WTEG	WTEG
78.75	69.21	CLDE	CLDE	CLDE	CLDE		78.75	69.21	DESE	DESE	TUND	TUND		-60	-31.5	WTEG	WTEG	WTEG	WTEG
78.75	74.74	DESE	DESE	DESE	DESE		78.75	74.74	DESE	DESE	DESE	DESE		-60	-27.8	WTEG	WTEG	WTEG	WTEG
84.38	-85.76	DESE	DESE	DESE	DESE		84.38	-85.76	DESE	DESE	DESE	DESE		-60	-24.1	TREG	TREG	TREG	TREG
84.38	-80.27	DESE	DESE	DESE	DESE		84.38	-80.27	DESE	DESE	DESE	DESE		-60	-20.4	TREG	TREG	TREG	TREG
84.38	-74.74	DESE	DESE	DESE	DESE		84.38	-74.74	DESE	DESE	DESE	DESE		-60	-16.7	TREG	TREG	TREG	TREG
84.38	-69.21	DESE	DESE	DESE	DESE		84.38	-69.21	DESE	DESE	DESE	DESE		-60	-13	TREG	TREG	TREG	TREG
84.38	-63.68	DESE	DESE	DESE	DESE		84.38	-63.68	DESE	DESE	DESE	DESE		-60	-9.3	TREG	TREG	TREG	TREG
84.38	19.38	TEGR	TEGR	TEGR	TREG		84.38	19.38	TEGR	TEGR	TEGR	TREG		-60	-5.6	TREG	TREG	TREG	TREG
84.38	24.92	TEGR	WTEG	WTEG	WTEG		84.38	24.92	TREG	TREG	TREG	TREG		-60	-1.9	TREG	TREG	TREG	TREG
84.38	30.46	DESE	DESE	DESE	DESE		84.38	30.46	DESE	DESE	DESE	DESE		-60	1.9	TREG	TREG	TREG	TREG
84.38	36	CLMX	WTEM	WTEM	WTEM		84.38	36	TEGR	CLMX	CLMX	CLEG		-60	5.6	TREG	TREG	TREG	TREG
84.38	41.53	TEGR	TEDE	TEDE	TEDE		84.38	41.53	TEGR	TEDE	TEDE	TEDE		-60	53.8	TEDE	TEDE	TEDE	WTEM
84.38	47.07	DESE	TEGR	TEGR	TEGR		84.38	47.07	TEGR	TEGR	TEGR	TEGR		-60	76.1	CLEG	CLEG	CLEG	CLEG
84.38	52.61	DESE	TEGR	TEGR	TEGR		84.38	52.61	TUND	WTEM	WTEM	WTEM		-60	79.8	TUND	TUND	TUND	TUND
84.38	58.14	TUND	TEGR	TEGR	TEGR		84.38	58.14	TUND	TEGR	TEGR	TEGR		-56.3	-31.5	WTEG	WTEG	WTEG	WTEG
84.38	63.68	TUND	TEGR	CLMX	TEGR		84.38	63.68	TUND	TUND	CLDE	CLDE		-56.3	-27.8	TEGR	TREG	TREG	TREG
84.38	69.21	CLDE	CLDE	CLDE	CLDE		84.38	69.21	DESE	TUND	TUND	TUND		-56.3	-24.1	TREG	TREG	TREG	TREG
84.38	74.74	DESE	DESE	DESE	DESE		84.38	74.74	DESE	DESE	DESE	DESE		-56.3	-20.4	TREG	TREG	TREG	TREG
90	-85.76	DESE	DESE	DESE	DESE		90	-85.76	DESE	DESE	DESE	DESE		-56.3	-16.7	TREG	TREG	TREG	TREG
90	-80.27	DESE	DESE	DESE	DESE		90	-80.27	DESE	DESE	DESE	DESE		-56.3	-13	TREG	TREG	TRSE	TREG
90	-74.74	DESE	DESE	DESE	DESE		90	-74.74	DESE	DESE	DESE	DESE		-56.3	-9.3	TREG	TREG	TRSE	TREG
90	-69.21	DESE	DESE	DESE	DESE		90	-69.21	DESE	DESE	DESE	DESE		-56.3	-5.6	TREG	TREG	TREG	TREG
90	-63.68	DESE	DESE	DESE	DESE		90	-63.68	DESE	DESE	DESE	DESE		-56.3	-1.9	TREG	TREG	TREG	TREG
90	19.38	TEGR	TEGR	TEGR	TEGR		90	19.38	TEGR	TEGR	TEGR	TEGR		-56.3	1.9	TREG	TREG	TREG	TREG
90	24.92	WTEG	WTEG	WTEG	WTEG		90	24.92	WTEG	WTEG	WTEG	WTEG		-56.3	5.6	TREG	TREG	TREG	TREG
90	30.46	DESE	TEGR	TEGR	TEGR		90	30.46	TUND	TUND	TUND	TUND		-56.3	50.1	TEDE	WTEM	WTEM	WTEM
90	36	TEGR	CLMX	CLMX	CLMX		90	36	DESE	DESE	DESE	DESE		-56.3	76.1	CLEG	CLEG	CLEG	CLEG
90	41.53	TEDE	TEDE	TEDE	TEDE		90	41.53	TEDE	TEDE	TEDE	TEDE		-56.3	79.8	TUND	TUND	TUND	TUND
90	47.07	DESE	TEGR	TEGR	WTEM		90	47.07	TEGR	TEGR	TEGR	TEGR		-52.5	-31.5	WTEG	WTEG	WTEG	WTEG
90	52.61	TUND	TEGR	WTEM	WTEM		90	52.61	COEG	WTEM	WTEM	WTEM		-52.5	-27.8	TREG	TREG	TREG	TREG
90	58.14	TUND	TEGR	TEGR	WTEM		90	58.14	TUND	TEGR	WTEM	WTEM		-52.5	-24.1	WTEG	WTEG	WTEG	WTEG
90	63.68	TUND	CLDE	CLDE	CLDE		90	63.68	TUND	CLDE	CLDE	CLDE		-52.5	-20.4	TREG	TREG	TREG	TREG
90	69.21	CLDE	CLDE	CLDE	CLDE		90	69.21	DESE	TUND	TUND	TUND		-52.5	-16.7	TREG	TREG	TREG	TREG
90	74.74	DESE	DESE	DESE	DESE		90	74.74	DESE	DESE	DESE	DESE		-52.5	-13	TREG	TREG	TREG	TREG
95.63	-85.76	DESE	DESE	DESE	DESE		95.63	-85.76	DESE	DESE	DESE	DESE		-52.5	-9.3	TREG	TRSE	TREG	TREG
95.63	-80.27	DESE	DESE	DESE	DESE		95.63	-80.27	DESE	DESE	DESE	DESE		-52.5	-5.6	TREG	TREG	TREG	TREG
95.63	-74.74	DESE	DESE	DESE	DESE		95.63	-74.74	DESE	DESE	DESE	DESE		-52.5	-1.9	TREG	TREG	TREG	TRSE
95.63	-69.21	DESE	DESE	DESE	DESE		95.63	-69.21	DESE	DESE	DESE	DESE		-52.5	1.9	TREG	TREG	TREG	TRSE
95.63	-63.68	DESE	DESE	DESE	DESE		95.63	-63.68	DESE	DESE	DESE	DESE		-52.5	68.7	CLEG	COMX	COMX	WTEM
95.63	13.84	TEXE	TEXE	TREG	TREG		95.63	13.84	TEXE	TREG	TREG	TREG		-52.5	72.4	CLEG	CLMX	CLEG	WTEM
95.63	19.38	TEGR	TEGR	TREG	TREG		95.63	19.38	TEGR	TEGR	TEXE	TREG		-52.5	76.1	CLEG	CLEG	CLEG	CLEG
95.63	24.92	WTEG	WTEG	WTEG	WTEG		95.63	24.92	WTEG	WTEG	WTEG	WTEG		-52.5	79.8	TUND	TUND	TUND	TUND
95.63	30.46	CLMX	CLMX	CLEG	CLEG		95.63	30.46	DESE	DESE	DESE	DESE		-48.8	-27.8	TREG	TREG	TREG	TREG
95.63	36	CLMX	WTEM	WTEM	WTEM		95.63	36	TEGR	TEGR	TEGR	TEGR		-48.8	-24.1	TREG	TREG	TREG	TREG
95.63	41.53	TEGR	TEGR	WTEM	WTEM		95.63	41.53	TEDE	TEDE	TEDE	WTEM		-48.8	-20.4	WTEG	WTEG	WTEG	WTEG
95.63	47.07	DESE	TEGR	TEGR	TEGR		95.63	47.07	TEGR	TEGR	WTEM	WTEM		-48.8	-16.7	TREG	TREG	TREG	TREG
95.63	52.61	TUND	TEGR	WTEM	WTEM		95.63	52.61	COEG	WTEM	WTEM	WTEM		-48.8	-13	TREG	TREG	TREG	TREG
95.63	58.14	TUND	TEGR	CLDE	CLDE		95.63	58.14	TUND	CLDE	CLDE	CLDE		-48.8	-9.3	TREG	TREG	TREG	TREG
95.63	63.68	TUND	CLDE	CLDE	CLDE		95.63	63.68	TUND	TUND	CLDE	CLDE		-48.8	-5.6	TREG	TREG	TREG	TREG
95.63	69.21	TUND	CLDE	CLDE	CLDE		95.63	69.21	DESE	TUND	TUND	TUND		-48.8	-1.9	TREG	TREG	TREG	TREG
95.63	74.74	TUND	TUND	TUND	TUND		95.63	74.74	DESE	DESE	DESE	DESE		-48.8	61.2	WTEM	WTEM	WTEM	WTEM
101.25	-85.76	DESE	DESE	DESE	DESE		101.25	-85.76	DESE	DESE	DESE	DESE		-48.8	64.9	CLMX	WTEM	WTEM	WTEM
101.25	-80.27	DESE	DESE	DESE	DESE		101.25	-80.27	DESE	DESE	DESE	DESE		-48.8	68.7	CLMX	CLMX	CLEG	CLEG
101.25	-74.74	DESE	DESE	DESE	DESE		101.25	-74.74	DESE	DESE	DESE	DESE		-48.8	72.4	CLEG	CLEG	CLMX	CLEG
101.25	-69.21	DESE	DESE	DESE	DESE		101.25	-69.21	DESE	DESE	DESE	DESE		-48.8	76.1	CLEG	CLEG	CLEG	CLEG
101.25	-63.68	DESE	DESE	DESE	DESE		101.25	-63.68	DESE	DESE	DESE	DESE		-48.8	79.8	TUND	TUND	TUND	TUND
101.25	-8.31	TREG	TREG	TREG	TREG		101.25	-8.31	TREG	TREG	TREG	TREG		-45	-20.4	WTEG	WTEG	WTEG	WTEG
101.25	-2.77	TREG	TREG	TREG	TREG		101.25	-2.77	TREG	TREG	TREG	TREG		-45	-16.7	TREG	TREG	TREG	TREG
101.25	2.77	TREG	TREG	TREG	TREG		101.25	2.77	TREG	TREG	TREG	TREG		-45	-13	TEGR	TREG	TREG	TREG
101.25	8.31	TEXE	TREG	TREG	TREG		101.25	8.31	TREG	TREG	TREG	TREG		-45	-9.3	TREG	TREG	TREG	TRSE
101.25	13.84	TEGR	TREG	TREG	TREG		101.25	13.84	TEGR	TREG	TREG	TREG		-45	-5.6	TREG	TRSE	TREG	TRSE
101.25	19.38	TEXE	WTEG	WTEG	WTEG		101.25	19.38	TREG	TREG	TREG	TREG		-45	-1.9	TREG	TREG	TREG	TREG
101.25	24.92	WTEG	WTEG	WTEG	WTEG		101.25	24.92	WTEG	WTEG	WTEG	WTEG		-45	61.2	WTEM	WTEM	WTEM	WTEM
101.25	30.46	TEGR	TEGR	TEDE	TEDE		101.25	30.46	TEGR	TEGR	TEGR	TEDE		-45	64.9	CLMX	CLEG	CLEG	CLEG
101.25	36	TEGR	TEGR	TEGR	TEDE		101.25	36	TEGR	TEGR	TEDE	TEDE		-45	68.7	TUND	TUND	TUND	TUND
101.25	41.53	DESE	TEGR	TEGR	TEGR		101.25	41.53	TEGR	TEDE	TEDE	TEDE		-45	72.4	TUND	TUND	TUND	TUND
101.25	47.07	DESE	TEGR	TEGR	TEGR		101.25	47.07	TEGR	TEGR	TEGR	TEGR		-45	76.1	CLMX	CLEG	CLEG	CLEG
101.25	52.61	DESE	TEGR	TEGR	TEGR		101.25	52.61	TUND	WTEM	WTEM	WTEM		-45	79.8	TUND	TUND	TUND	TUND
101.25	58.14	TUND	CLDE	CLDE	CLDE		101.25	58.14	TUND	CLDE	CLDE	CLDE		-45	83.5	DESE	DESE	DESE	DESE
101.25	63.68	TUND	CLDE	CLDE	CLDE		101.25	63.68	TUND	CLDE	CLDE	CLDE		-41.3	-20.4	TREG	TREG	TREG	TREG
101.25	69.21	CLDE	CLDE	CLDE	CLDE		101.25	69.21	TUND	TUND	TUND	TUND		-41.3	-16.7	TEXE	TREG	TREG	TREG
101.25	74.74	TUND	TUND	TUND	TUND		101.25	74.74	DESE	DESE	DESE	DESE		-41.3	-13	TEGR	TEGR	TREG	TREG
101.25	80.27	DESE	DESE	DESE	DESE		101.25	80.27	DESE	DESE	DESE	DESE		-41.3	-9.3	TEGR	TREG	TREG	TEXE
106.88	-85.76	DESE	DESE	DESE	DESE		106.88	-85.76	DESE	DESE	DESE	DESE		-41.3	-5.6	TEXE	TREG	TREG	TREG
106.88	-80.27	DESE	DESE	DESE	DESE		106.88	-80.27	DESE	DESE	DESE	DESE		-41.3	64.9	CLEG	CLEG	CLEG	CLEG
106.88	-74.74	DESE	DESE	DESE	DESE		106.88	-74.74	DESE	DESE	DESE	DESE		-41.3	68.7	TUND	TUND	TUND	TUND
106.88	-69.21	DESE	DESE	DESE	DESE		106.88	-69.21	DESE	DESE	DESE	DESE		-41.3	72.4	TUND	TUND	TUND	TUND
106.88	-63.68	DESE	DESE	DESE	DESE		106.88	-63.68	DESE	DESE	DESE	DESE		-41.3	76.1	TUND	TUND	TUND	TUND
106.88	-8.31	TREG	TREG	TREG	TRSE		106.88	-8.31	TREG	TREG	TREG	TREG		-41.3	79.8	TUND	TUND	TUND	TUND
106.88	-2.77	TREG	TREG	TREG	TREG		106.88	-2.77	TREG	TREG	TREG	TREG		-41.3	83.5	DESE	DESE	DESE	DESE
106.88	2.77	TREG	TREG	TREG	TREG		106.88	2.77	TREG	TREG	TREG	TREG		-37.5	-9.3	TEGR	TEGR	TEXE	TRSE
106.88	8.31	TREG	TREG	TREG	TREG		106.88	8.31	TREG	TREG	TREG	TREG		-37.5	-5.6	TEGR	TREG	TREG	TREG
106.88	13.84	TEGR	TREG	TREG	TREG		106.88	13.84	TEGR	TREG	TREG	TRSE		-37.5	68.7	DESE	DESE	DESE	DESE
106.88	19.38	TREG	TREG	TREG	TREG		106.88	19.38	TREG	TREG	TREG	TREG		-37.5	72.4	DESE	DESE	DESE	DESE
106.88	24.92	DESE	TEGR	WTEG	WTEG		106.88	24.92	TEGR	WTEG	WTEG	WTEG		-37.5	76.1	TUND	TUND	TUND	TUND
106.88	30.46	DESE	TEGR	WTEG	WTEG		106.88	30.46	TEGR	TEGR	TEGR	WTEG		-37.5	79.8	TUND	TUND	TUND	TUND
106.88	36	DESE	TEGR	TEGR	TEGR		106.88	36	DESE	TEGR	TEGR	TEGR		-37.5	83.5	DESE	DESE	DESE	DESE
106.88	41.53	DESE	DESE	DESE	TEGR		106.88	41.53	DESE	TEGR	TEGR	TEGR		-33.8	68.7	DESE	DESE	DESE	DESE
106.88	47.07	DESE	DESE	DESE	TEGR		106.88	47.07	DESE	TEGR	TEGR	TEGR		-33.8	72.4	DESE	DESE	DESE	DESE
106.88	52.61	DESE	TEGR	TEGR	TEGR		106.88	52.61	TUND	WTEM	WTEM	WTEM		-33.8	76.1	TUND	TUND	TUND	WTEM
106.88	58.14	TUND	CLDE	CLDE	CLDE		106.88	58.14	TUND	CLDE	CLDE	CLDE		-33.8	79.8	TUND	TUND	TUND	TUND
106.88	63.68	TUND	CLDE	CLDE	CLDE		106.88	63.68	TUND	CLDE	CLDE	CLDE		-33.8	83.5	DESE	DESE	DESE	DESE
106.88	69.21	CLDE	CLDE	CLDE	CLDE		106.88	69.21	TUND	TUND	TUND	CLDE		-30	68.7	DESE	DESE	DESE	TUND
106.88	74.74	TUND	TUND	CLDE	CLDE		106.88	74.74	DESE	DESE	DESE	DESE		-30	72.4	DESE	DESE	DESE	DESE
106.88	80.27	DESE	DESE	DESE	DESE		106.88	80.27	DESE	DESE	DESE	DESE		-30	76.1	TUND	TUND	TUND	TUND
112.5	-85.76	DESE	DESE	DESE	DESE		112.5	-85.76	DESE	DESE	DESE	DESE		-30	79.8	TUND	TUND	TUND	TUND
112.5	-80.27	DESE	DESE	DESE	DESE		112.5	-80.27	DESE	DESE	DESE	DESE		-30	83.5	DESE	DESE	DESE	DESE
112.5	-74.74	DESE	DESE	DESE	DESE		112.5	-74.74	DESE	DESE	DESE	DESE		-26.3	72.4	DESE	DESE	DESE	DESE
112.5	-69.21	DESE	DESE	DESE	DESE		112.5	-69.21	DESE	DESE	DESE	DESE		-26.3	76.1	DESE	DESE	TUND	TUND
112.5	-63.68	DESE	DESE	DESE	DESE		112.5	-63.68	DESE	DESE	DESE	DESE		-26.3	79.8	TUND	TUND	TUND	TUND
112.5	-30.46	TEGR	TEGR	TREG	TREG		112.5	-30.46	TEGR	TEGR	TREG	TREG		-22.5	64.9	WTEM	WTEM	WTEM	WTEM
112.5	-24.92	TEGR	TEGR	TEXE	TREG		112.5	-24.92	TEGR	TEGR	TREG	TREG		-22.5	72.4	DESE	DESE	TUND	TUND
112.5	-19.38	TREG	TREG	TREG	TREG		112.5	-19.38	TREG	TREG	TREG	TREG		-22.5	76.1	TUND	TUND	TUND	TUND
112.5	-8.31	TREG	TREG	TREG	TREG		112.5	-8.31	TREG	TREG	TREG	TREG		-22.5	79.8	TUND	TUND	TUND	TUND
112.5	-2.77	TREG	TREG	TREG	TREG		112.5	-2.77	TREG	TREG	TREG	TREG		-18.8	64.9	WTEM	WTEM	WTEM	WTEM
112.5	2.77	TREG	TREG	TREG	TREG		112.5	2.77	TREG	TREG	TREG	TREG		-18.8	79.8	DESE	DESE	DESE	DESE
112.5	8.31	TREG	TREG	TREG	TREG		112.5	8.31	TREG	TREG	TREG	TREG		-15	13	TREG	TREG	TREG	TRSE
112.5	19.38	TREG	TREG	TREG	TREG		112.5	19.38	TREG	TREG	TREG	TREG		-15	16.7	TEXE	TREG	TREG	TREG
112.5	24.92	DESE	DESE	TEGR	TEXE		112.5	24.92	TEGR	TEGR	TREG	TREG		-15	20.4	TREG	TREG	TREG	TREG
112.5	30.46	DESE	TEGR	TEGR	TEGR		112.5	30.46	DESE	TEGR	TEGR	TEGR		-15	24.1	TEGR	TEGR	TEGR	TEGR
112.5	36	DESE	DESE	TEGR	TEGR		112.5	36	DESE	TEGR	TEGR	TEGR		-15	64.9	WTEM	WTEM	WTEM	WTEM
112.5	41.53	DESE	DESE	TEGR	TEGR		112.5	41.53	DESE	TEGR	TEGR	TEGR		-11.3	9.3	TREG	TREG	TREG	TREG
112.5	47.07	DESE	TEGR	TEGR	TEGR		112.5	47.07	TEGR	TEGR	WTEM	WTEM		-11.3	13	TREG	TREG	TREG	TRSE
112.5	52.61	DESE	TEGR	TEGR	CLDE		112.5	52.61	COEG	WTEM	WTEM	WTEM		-11.3	16.7	TREG	TREG	TREG	TREG
112.5	58.14	TUND	CLDE	CLDE	CLDE		112.5	58.14	TUND	CLDE	CLDE	CLDE		-11.3	20.4	TEGR	TREG	TREG	TREG
112.5	63.68	TUND	CLDE	CLDE	CLDE		112.5	63.68	TUND	CLDE	CLDE	CLDE		-11.3	24.1	TEGR	TEGR	TEGR	TEGR
112.5	69.21	CLDE	CLDE	CLDE	CLDE		112.5	69.21	TUND	TUND	CLDE	CLDE		-11.3	27.8	TEGR	TEGR	TEGR	TEGR
112.5	74.74	TUND	TUND	TUND	TUND		112.5	74.74	DESE	DESE	DESE	DESE		-7.5	5.6	TREG	TREG	TREG	TREG
112.5	80.27	DESE	DESE	DESE	DESE		112.5	80.27	DESE	DESE	DESE	DESE		-7.5	9.3	TREG	TREG	TREG	TREG
118.13	-85.76	DESE	DESE	DESE	DESE		118.13	-85.76	DESE	DESE	DESE	DESE		-7.5	13	TREG	TREG	TREG	TREG
118.13	-80.27	DESE	DESE	DESE	DESE		118.13	-80.27	DESE	DESE	DESE	DESE		-7.5	16.7	TREG	TREG	TREG	TREG
118.13	-74.74	DESE	DESE	DESE	DESE		118.13	-74.74	DESE	DESE	DESE	DESE		-7.5	20.4	TEGR	TEGR	TEGR	TREG
118.13	-69.21	DESE	DESE	DESE	DESE		118.13	-69.21	DESE	DESE	DESE	DESE		-7.5	24.1	TEGR	TEGR	TEGR	TEGR
118.13	-63.68	DESE	DESE	DESE	DESE		118.13	-63.68	DESE	DESE	DESE	DESE		-7.5	27.8	DESE	DESE	TEGR	TEGR
118.13	-30.46	TEGR	TEGR	TEGR	TEGR		118.13	-30.46	TEGR	TEGR	TEGR	TEGR		-7.5	31.5	TEGR	TEGR	TEGR	TEGR
118.13	-24.92	TEGR	TEGR	TEGR	TREG		118.13	-24.92	DESE	TEGR	TEGR	TEGR		-7.5	39	WTEG	WTEG	WTEG	WTEG
118.13	-19.38	TEGR	TEGR	TEGR	TEXE		118.13	-19.38	TEGR	TEGR	TEGR	TEXE		-7.5	42.7	WTEG	WTEG	WTEG	WTEG
118.13	-8.31	TREG	TREG	TREG	TREG		118.13	-8.31	TREG	TREG	TREG	TREG		-7.5	53.8	WTEG	WTEG	WTEG	WTEG
118.13	-2.77	TREG	TREG	TREG	TREG		118.13	-2.77	TREG	TREG	TREG	TREG		-3.8	5.6	TREG	TREG	TREG	TREG
118.13	2.77	TREG	TREG	TREG	TREG		118.13	2.77	TREG	TREG	TREG	TREG		-3.8	9.3	TREG	TRSE	TREG	TREG
118.13	8.31	TREG	TREG	TREG	TREG		118.13	8.31	TREG	TREG	TREG	TREG		-3.8	13	TREG	TREG	TREG	TREG
118.13	24.92	TREG	TREG	TREG	TREG		118.13	24.92	TREG	TREG	TREG	TREG		-3.8	16.7	TREG	TREG	TREG	TREG
118.13	30.46	DESE	TEGR	WTEG	WTEG		118.13	30.46	DESE	TEGR	WTEG	WTEG		-3.8	20.4	TEGR	TEGR	TEGR	TEGR
118.13	36	DESE	TEGR	TEGR	TEGR		118.13	36	DESE	TEGR	TEGR	WTEG		-3.8	24.1	DESE	DESE	DESE	TEGR
118.13	41.53	DESE	DESE	TEGR	TEGR		118.13	41.53	DESE	TEGR	TEDE	TEDE		-3.8	27.8	DESE	TEGR	TEGR	TEGR
118.13	47.07	DESE	TEGR	TEGR	TEGR		118.13	47.07	TEGR	WTEM	WTEM	WTEM		-3.8	31.5	TEGR	TEGR	TEGR	TEGR
118.13	52.61	TUND	TEGR	CLDE	CLDE		118.13	52.61	TUND	CLDE	CLDE	CLDE		-3.8	35.3	WTEG	WTEG	WTEG	WTEG
118.13	58.14	TUND	CLDE	CLDE	CLDE		118.13	58.14	TUND	CLDE	CLDE	CLDE		-3.8	39	WTEG	WTEG	WTEG	WTEG
118.13	63.68	TUND	CLDE	CLDE	CLDE		118.13	63.68	TUND	TUND	CLDE	CLDE		-3.8	42.7	WTEG	WTEG	WTEG	WTEG
118.13	69.21	TUND	CLDE	CLDE	CLDE		118.13	69.21	TUND	TUND	TUND	TUND		-3.8	57.5	TEDE	TEDE	WTEM	WTEM
118.13	74.74	TUND	TUND	TUND	CLDE		118.13	74.74	DESE	DESE	DESE	DESE		0	9.3	TREG	TREG	TREG	TREG
123.75	-85.76	DESE	DESE	DESE	DESE		123.75	-85.76	DESE	DESE	DESE	DESE		0	13	TREG	TREG	TRSE	TRSE
123.75	-80.27	DESE	DESE	DESE	DESE		123.75	-80.27	DESE	DESE	DESE	DESE		0	16.7	TEGR	TEXE	TREG	TREG
123.75	-74.74	DESE	DESE	DESE	DESE		123.75	-74.74	DESE	DESE	DESE	DESE		0	20.4	TEGR	TEGR	TEGR	TEGR
123.75	-69.21	DESE	DESE	DESE	DESE		123.75	-69.21	DESE	DESE	DESE	DESE		0	24.1	DESE	DESE	DESE	TEGR
123.75	-63.68	DESE	DESE	DESE	DESE		123.75	-63.68	DESE	DESE	DESE	DESE		0	27.8	DESE	TEGR	TEGR	TEGR
123.75	-30.46	WTEG	TEGR	TEGR	TEGR		123.75	-30.46	DESE	TEGR	TEGR	TEGR		0	31.5	TEGR	TEGR	TEGR	TEGR
123.75	-24.92	TEGR	TEGR	TEGR	TEGR		123.75	-24.92	DESE	TEGR	TEGR	TEGR		0	35.3	WTEG	WTEG	WTEG	WTEG
123.75	-19.38	TEGR	TEGR	TEGR	TEGR		123.75	-19.38	TEGR	TEGR	TEXE	TEXE		0	42.7	WTEG	WTEG	WTEG	WTEG
123.75	-13.84	TEGR	TEXE	TREG	TREG		123.75	-13.84	TEGR	TEGR	TEGR	TEXE		0	46.4	WTEG	WTEG	WTEG	WTEG
123.75	8.31	TREG	TREG	TREG	TREG		123.75	8.31	TREG	TREG	TREG	TREG		3.8	9.3	TREG	TREG	TREG	TRSE
123.75	24.92	TREG	TREG	TREG	TREG		123.75	24.92	TREG	TREG	TREG	TREG		3.8	13	TREG	TREG	TREG	TRSE
123.75	30.46	WTEG	WTEG	WTEG	WTEG		123.75	30.46	WTEG	WTEG	WTEG	WTEG		3.8	16.7	TEXE	TREG	TREG	TREG
123.75	36	WTEG	WTEG	WTEG	WTEG		123.75	36	WTEG	WTEG	WTEG	WTEG		3.8	20.4	TEGR	TEGR	TEGR	TEGR
123.75	41.53	DESE	TEGR	TEGR	TEGR		123.75	41.53	TEGR	TEDE	TEDE	TEDE		3.8	24.1	DESE	DESE	TEGR	DESE
123.75	47.07	DESE	TEGR	TEGR	WTEM		123.75	47.07	TEGR	WTEM	WTEM	WTEM		3.8	27.8	DESE	TEGR	DESE	TEGR
123.75	52.61	DESE	TEGR	TEGR	CLDE		123.75	52.61	TUND	CLDE	CLDE	CLDE		3.8	31.5	TEGR	TEGR	TEGR	TEGR
123.75	58.14	TUND	CLDE	CLDE	CLDE		123.75	58.14	TUND	CLDE	CLDE	CLDE		3.8	35.3	WTEG	WTEG	WTEG	WTEG
123.75	63.68	TUND	CLDE	CLDE	CLDE		123.75	63.68	TUND	TUND	TUND	CLDE		3.8	46.4	WTEG	WTEG	WTEG	WTEG
123.75	69.21	TUND	CLDE	CLDE	CLDE		123.75	69.21	TUND	TUND	TUND	CLDE		3.8	50.1	WTEG	WTEG	WTEG	WTEG
123.75	74.74	DESE	DESE	TUND	TUND		123.75	74.74	DESE	DESE	DESE	DESE		7.5	5.6	TREG	TREG	TREG	TREG
129.38	-85.76	DESE	DESE	DESE	DESE		129.38	-85.76	DESE	DESE	DESE	DESE		7.5	9.3	TREG	TREG	TREG	TRSE
129.38	-80.27	DESE	DESE	DESE	DESE		129.38	-80.27	DESE	DESE	DESE	DESE		7.5	13	TREG	TREG	TREG	TREG
129.38	-74.74	DESE	DESE	DESE	DESE		129.38	-74.74	DESE	DESE	DESE	DESE		7.5	16.7	TEGR	TEGR	TEXE	TREG
129.38	-69.21	DESE	DESE	DESE	DESE		129.38	-69.21	DESE	DESE	DESE	DESE		7.5	20.4	DESE	TEGR	TEGR	TEGR
129.38	-63.68	DESE	DESE	DESE	DESE		129.38	-63.68	DESE	DESE	DESE	DESE		7.5	24.1	DESE	TEGR	TEGR	TEGR
129.38	-30.46	WTEG	TEGR	TEGR	TEGR		129.38	-30.46	DESE	DESE	TEGR	TEGR		7.5	27.8	DESE	TEGR	TEGR	TEGR
129.38	-24.92	DESE	TEGR	TEGR	TEGR		129.38	-24.92	DESE	TEGR	TEGR	TEGR		7.5	31.5	TEGR	TEGR	TEGR	TEGR
129.38	-19.38	TEGR	TEGR	TEGR	TEGR		129.38	-19.38	TEGR	TEGR	TEGR	TEGR		7.5	35.3	TEGR	WTEG	WTEG	WTEG
129.38	-13.84	TEGR	TEGR	TEGR	TEGR		129.38	-13.84	TEGR	TEGR	TEGR	TEGR		7.5	46.4	WTEG	WTEG	WTEG	WTEG
129.38	36	WTEG	WTEG	WTEG	WTEG		129.38	36	WTEG	WTEG	WTEG	WTEG		7.5	50.1	TEDE	WTEG	WTEG	WTEG
129.38	41.53	TEGR	TEDE	TEDE	WTEM		129.38	41.53	TEDE	TEDE	TEDE	TEDE		7.5	61.2	TEDE	TEDE	WTEM	WTEM
129.38	47.07	WTEM	TEGR	WTEM	WTEM		129.38	47.07	TEGR	WTEM	WTEM	WTEM		11.3	-1.9	TREG	TREG	TREG	TREG
129.38	52.61	TUND	TEGR	CLDE	CLDE		129.38	52.61	TUND	CLDE	CLDE	CLDE		11.3	1.9	TREG	TREG	TREG	TREG
129.38	58.14	TUND	CLDE	CLDE	CLDE		129.38	58.14	TUND	CLDE	CLDE	CLDE		11.3	5.6	TREG	TREG	TREG	TREG
129.38	63.68	CLDE	CLDE	CLDE	CLDE		129.38	63.68	TUND	CLDE	CLDE	CLDE		11.3	9.3	TREG	TREG	TREG	TREG
129.38	69.21	CLDE	CLDE	CLDE	CLDE		129.38	69.21	TUND	TUND	TUND	TUND		11.3	13	TREG	TREG	TREG	TREG
129.38	74.74	DESE	DESE	DESE	DESE		129.38	74.74	DESE	DESE	DESE	DESE		11.3	16.7	TEGR	TEGR	TEGR	TEXE
135	-85.76	DESE	DESE	DESE	DESE		135	-85.76	DESE	DESE	DESE	DESE		11.3	20.4	DESE	TEGR	TEGR	DESE
135	-80.27	DESE	DESE	DESE	DESE		135	-80.27	DESE	DESE	DESE	DESE		11.3	24.1	TEGR	DESE	DESE	DESE
135	-74.74	DESE	DESE	DESE	DESE		135	-74.74	DESE	DESE	DESE	DESE		11.3	27.8	DESE	TEGR	TEGR	TEGR
135	-69.21	DESE	DESE	DESE	DESE		135	-69.21	DESE	DESE	DESE	DESE		11.3	31.5	TEGR	TEGR	TEGR	TEGR
135	-63.68	DESE	DESE	DESE	DESE		135	-63.68	DESE	DESE	DESE	DESE		11.3	42.7	WTEG	WTEG	WTEG	WTEG
135	-36	WTEG	WTEG	WTEG	WTEG		135	-36	TEGR	WTEG	WTEG	WTEG		11.3	46.4	WTEG	WTEG	WTEG	WTEG
135	-30.46	WTEG	TEGR	TEGR	TEGR		135	-30.46	DESE	TEGR	TEGR	TEGR		11.3	50.1	TEDE	TEDE	TEDE	WTEG
135	-24.92	TEGR	TEGR	TEGR	TEGR		135	-24.92	DESE	TEGR	TEGR	TEGR		11.3	53.8	TEDE	TEDE	TEDE	WTEM
135	-19.38	TEGR	TEGR	TEGR	TEGR		135	-19.38	TEGR	TEGR	TEGR	TEGR		11.3	61.2	TEDE	TEDE	TEDE	TEDE
135	-13.84	TEGR	TEGR	TEGR	TEGR		135	-13.84	TEGR	TEGR	TEGR	TEGR		15	-24.1	TEGR	TEGR	TEGR	TEGR
135	-8.31	TREG	TREG	TREG	TREG		135	-8.31	TREG	TREG	TREG	TREG		15	-20.4	TREG	TEXE	TREG	TREG
135	-2.77	TREG	TREG	TREG	TREG		135	-2.77	TREG	TREG	TREG	TREG		15	-16.7	TEXE	TEXE	TREG	TREG
135	30.46	TREG	TREG	TREG	TREG		135	30.46	TREG	TREG	TREG	TREG		15	-13	TREG	TREG	TREG	TREG
135	36	WTEG	WTEG	WTEG	WTEG		135	36	WTEG	WTEG	WTEG	WTEG		15	-9.3	TREG	TREG	TREG	TREG
135	41.53	WTEG	WTEG	WTEG	WTEG		135	41.53	WTEG	WTEG	WTEG	WTEG		15	-5.6	TREG	TREG	TREG	TREG
135	47.07	TEGR	WTEM	WTEM	WTEM		135	47.07	TEGR	WTEM	WTEM	WTEM		15	-1.9	TREG	TREG	TREG	TREG
135	52.61	TUND	CLDE	CLDE	CLDE		135	52.61	TUND	CLDE	CLDE	CLDE		15	1.9	TREG	TREG	TREG	TREG
135	58.14	TUND	CLDE	CLDE	CLDE		135	58.14	TUND	CLDE	CLDE	CLDE		15	5.6	TREG	TREG	TREG	TREG
135	63.68	TUND	CLDE	CLDE	CLDE		135	63.68	TUND	CLDE	CLDE	CLDE		15	9.3	TREG	TREG	TREG	TREG
135	69.21	TUND	CLDE	CLDE	CLDE		135	69.21	TUND	TUND	TUND	CLDE		15	13	TREG	TREG	TREG	TREG
135	74.74	DESE	DESE	DESE	DESE		135	74.74	DESE	DESE	DESE	DESE		15	16.7	TEXE	WTEG	WTEG	WTEG
140.63	-85.76	DESE	DESE	DESE	DESE		140.63	-85.76	DESE	DESE	DESE	DESE		15	20.4	DESE	DESE	DESE	TEGR
140.63	-80.27	DESE	DESE	DESE	DESE		140.63	-80.27	DESE	DESE	DESE	DESE		15	24.1	TEGR	DESE	DESE	TEGR
140.63	-74.74	DESE	DESE	DESE	DESE		140.63	-74.74	DESE	DESE	DESE	DESE		15	27.8	TEGR	TEGR	WTEG	TEXE
140.63	-69.21	DESE	DESE	DESE	DESE		140.63	-69.21	DESE	DESE	DESE	DESE		15	31.5	TEGR	TEGR	TEGR	TEGR
140.63	-63.68	DESE	DESE	DESE	DESE		140.63	-63.68	DESE	DESE	DESE	DESE		15	46.4	TEDE	WTEG	WTEG	WTEM
140.63	-41.53	WTEG	WTEG	WTEG	WTEG		140.63	-41.53	WTEG	WTEG	WTEG	WTEG		15	50.1	TEDE	WTEM	TEDE	TEDE
140.63	-36	TEGR	WTEG	WTEG	WTEG		140.63	-36	TEGR	WTEG	WTEG	WTEG		15	53.8	TEDE	WTEM	TEDE	WTEM
140.63	-30.46	WTEG	TEGR	TEGR	TEGR		140.63	-30.46	TEGR	TEGR	TEGR	TEGR		15	57.5	TEDE	TEDE	TEDE	WTEM
140.63	-24.92	TEGR	TEGR	TEGR	TREG		140.63	-24.92	DESE	DESE	TEGR	TEGR		15	61.2	TEDE	TEDE	TEDE	WTEM
140.63	-19.38	TEGR	TEGR	TEGR	TREG		140.63	-19.38	TEGR	TEGR	TREG	TREG		15	64.9	CLMX	WTEM	COMX	WTEM
140.63	-13.84	TEGR	TREG	TREG	TREG		140.63	-13.84	TEGR	TREG	TREG	TREG		15	68.7	TUND	TUND	TUND	TUND
140.63	-8.31	TREG	TREG	TREG	TREG		140.63	-8.31	TREG	TREG	TREG	TREG		18.8	-31.5	TEGR	TEGR	TEGR	TEGR
140.63	-2.77	TREG	TREG	TREG	TREG		140.63	-2.77	TREG	TREG	TREG	TREG		18.8	-27.8	TEGR	TEGR	TEGR	TEGR
140.63	36	WTEG	WTEG	WTEG	WTEG		140.63	36	WTEG	WTEG	WTEG	WTEG		18.8	-24.1	TEXE	TEXE	WTEG	WTEG
140.63	41.53	WTEG	WTEG	WTEG	WTEG		140.63	41.53	WTEG	WTEG	WTEG	WTEG		18.8	-20.4	TEXE	TREG	TREG	TREG
140.63	47.07	WTEG	WTEG	WTEG	WTEG		140.63	47.07	WTEG	WTEG	WTEG	WTEG		18.8	-16.7	TREG	TREG	TREG	TREG
140.63	52.61	TUND	WTEM	WTEM	WTEM		140.63	52.61	TUND	WTEM	WTEM	WTEM		18.8	-13	TREG	TREG	TREG	TREG
140.63	58.14	TUND	CLDE	CLDE	CLDE		140.63	58.14	TUND	CLDE	CLDE	CLDE		18.8	-9.3	TREG	TREG	TRSE	TREG
140.63	63.68	TUND	CLDE	CLDE	CLDE		140.63	63.68	TUND	TUND	TUND	TUND		18.8	-5.6	TREG	TREG	TREG	TREG
140.63	69.21	CLDE	CLDE	CLDE	CLDE		140.63	69.21	TUND	TUND	TUND	TUND		18.8	-1.9	TREG	TREG	TREG	TREG
140.63	74.74	DESE	DESE	DESE	DESE		140.63	74.74	DESE	DESE	DESE	DESE		18.8	1.9	TREG	TRSE	TREG	TREG
146.25	-85.76	DESE	DESE	DESE	DESE		146.25	-85.76	DESE	DESE	DESE	DESE		18.8	5.6	TREG	TRSE	TREG	TREG
146.25	-80.27	DESE	DESE	DESE	DESE		146.25	-80.27	DESE	DESE	DESE	DESE		18.8	9.3	TREG	TREG	TREG	TREG
146.25	-74.74	DESE	DESE	DESE	DESE		146.25	-74.74	DESE	DESE	DESE	DESE		18.8	13	TREG	TREG	TREG	TREG
146.25	-69.21	DESE	DESE	DESE	DESE		146.25	-69.21	DESE	DESE	DESE	DESE		18.8	16.7	TEGR	TEXE	TREG	TREG
146.25	-41.53	WTEG	WTEG	WTEG	WTEG		146.25	-41.53	WTEG	WTEG	WTEG	WTEG		18.8	20.4	TEGR	TEGR	TEGR	TEGR
146.25	-36	TEGR	WTEG	WTEG	WTEG		146.25	-36	WTEG	WTEG	WTEG	WTEG		18.8	24.1	DESE	TEGR	DESE	DESE
146.25	-30.46	WTEG	TEGR	TEGR	TEGR		146.25	-30.46	DESE	TEGR	WTEG	WTEG		18.8	27.8	TEGR	DESE	DESE	TEGR
146.25	-24.92	TEGR	TEGR	TREG	TREG		146.25	-24.92	TEGR	TEXE	TREG	TREG		18.8	42.7	WTEG	WTEG	WTEG	WTEG
146.25	-19.38	TEXE	TREG	TREG	TREG		146.25	-19.38	TREG	TREG	TREG	TREG		18.8	46.4	TEDE	TEDE	TEDE	TEDE
146.25	-13.84	TREG	TREG	TREG	TREG		146.25	-13.84	TREG	TREG	TREG	TREG		18.8	50.1	TEDE	TEDE	WTEM	WTEM
146.25	-8.31	TREG	TREG	TREG	TREG		146.25	-8.31	TREG	TREG	TREG	TREG		18.8	53.8	TEDE	TEDE	TEDE	TEDE
146.25	-2.77	TREG	TREG	TREG	TREG		146.25	-2.77	TREG	TREG	TREG	TREG		18.8	57.5	TEDE	TEDE	TEDE	TEDE
146.25	41.53	WTEG	WTEG	WTEG	WTEG		146.25	41.53	WTEG	WTEG	WTEG	WTEG		18.8	64.9	CLMX	CLMX	CLEG	CLEG
146.25	52.61	TUND	CLMX	CLEG	CLEG		146.25	52.61	TUND	CLMX	CLMX	CLEG		18.8	68.7	TUND	TUND	TUND	TUND
146.25	58.14	TUND	TEGR	CLMX	CLEG		146.25	58.14	DESE	DESE	DESE	DESE		22.5	-31.5	TEGR	WTEG	WTEG	WTEG
146.25	63.68	TUND	CLDE	CLDE	CLDE		146.25	63.68	TUND	TUND	TUND	TUND		22.5	-27.8	WTEG	WTEG	WTEG	WTEG
146.25	69.21	CLDE	CLDE	CLDE	CLDE		146.25	69.21	TUND	TUND	TUND	TUND		22.5	-24.1	WTEG	WTEG	WTEG	WTEG
146.25	74.74	DESE	DESE	DESE	DESE		146.25	74.74	DESE	DESE	DESE	DESE		22.5	-20.4	TREG	TREG	TREG	TREG
151.88	-85.76	DESE	DESE	DESE	DESE		151.88	-85.76	DESE	DESE	DESE	DESE		22.5	-16.7	TREG	TREG	TREG	TREG
151.88	-80.27	DESE	DESE	DESE	DESE		151.88	-80.27	DESE	DESE	DESE	DESE		22.5	-13	TREG	TREG	TREG	TREG
151.88	-74.74	DESE	DESE	DESE	DESE		151.88	-74.74	DESE	DESE	DESE	DESE		22.5	-9.3	TREG	TREG	TREG	TREG
151.88	-69.21	DESE	DESE	DESE	DESE		151.88	-69.21	DESE	DESE	DESE	DESE		22.5	-5.6	TREG	TREG	TRSE	TRSE
151.88	-36	WTEG	WTEG	WTEG	WTEG		151.88	-36	WTEG	WTEG	WTEG	WTEG		22.5	-1.9	TREG	TREG	TREG	TREG
151.88	-30.46	WTEG	WTEG	WTEG	WTEG		151.88	-30.46	WTEG	WTEG	WTEG	WTEG		22.5	1.9	TREG	TREG	TREG	TREG
151.88	-24.92	TREG	TREG	TREG	TREG		151.88	-24.92	TREG	TREG	TREG	TREG		22.5	5.6	TREG	TREG	TREG	TREG
151.88	-19.38	TREG	TREG	TREG	TREG		151.88	-19.38	TREG	TREG	TREG	TREG		22.5	9.3	TREG	TREG	TREG	TREG
151.88	58.14	TUND	CLMX	CLEG	CLEG		151.88	58.14	DESE	TEGR	TEGR	CLEG		22.5	13	TREG	TREG	TREG	TREG
151.88	63.68	CLDE	CLDE	CLDE	CLDE		151.88	63.68	TUND	CLDE	CLDE	CLDE		22.5	16.7	TEGR	TEGR	TREG	TREG
151.88	69.21	CLDE	CLDE	CLDE	CLDE		151.88	69.21	TUND	TUND	TUND	TUND		22.5	20.4	DESE	TEGR	TEGR	TEGR
157.5	-85.76	DESE	DESE	DESE	DESE		157.5	-85.76	DESE	DESE	DESE	DESE		22.5	24.1	DESE	TEGR	DESE	DESE
157.5	-80.27	DESE	DESE	DESE	DESE		157.5	-80.27	DESE	DESE	DESE	DESE		22.5	27.8	DESE	TEGR	DESE	TEGR
157.5	-74.74	DESE	DESE	DESE	DESE		157.5	-74.74	DESE	DESE	DESE	DESE		22.5	31.5	TEGR	TEGR	TREG	TREG
157.5	-69.21	DESE	DESE	DESE	DESE		157.5	-69.21	DESE	DESE	DESE	DESE		22.5	39	WTEG	WTEG	WTEG	WTEG
157.5	52.61	CLMX	CLMX	CLEG	CLEG		157.5	52.61	CLMX	CLEG	CLEG	CLEG		22.5	42.7	WTEG	WTEG	WTEG	WTEG
157.5	58.14	CLMX	WTEM	WTEM	WTEM		157.5	58.14	TUND	CLDE	CLDE	CLDE		22.5	46.4	TEDE	TEDE	TEDE	TEDE
157.5	63.68	TUND	CLDE	CLDE	CLDE		157.5	63.68	TUND	CLDE	CLDE	CLDE		22.5	50.1	TEDE	TEDE	TEDE	TEDE
157.5	69.21	CLDE	CLDE	CLDE	CLDE		157.5	69.21	TUND	TUND	TUND	TUND		22.5	53.8	TEDE	TEDE	TEDE	WTEM
163.13	-85.76	DESE	DESE	DESE	DESE		163.13	-85.76	DESE	DESE	DESE	DESE		22.5	57.5	TEDE	TEDE	TEDE	TEDE
163.13	-80.27	DESE	DESE	DESE	DESE		163.13	-80.27	DESE	DESE	DESE	DESE		22.5	61.2	TEDE	TEDE	TEDE	TEDE
163.13	-74.74	DESE	DESE	DESE	DESE		163.13	-74.74	DESE	DESE	DESE	DESE		22.5	68.7	CLMX	CLEG	CLEG	CLEG
163.13	-69.21	DESE	DESE	DESE	DESE		163.13	-69.21	DESE	DESE	DESE	DESE		26.3	-31.5	WTEG	WTEG	WTEG	WTEG
163.13	58.14	CLMX	CLMX	CLEG	CLEG		163.13	58.14	TUND	CLMX	CLMX	CLEG		26.3	-27.8	WTEG	WTEG	WTEG	WTEG
163.13	63.68	CLDE	CLDE	CLDE	CLDE		163.13	63.68	TUND	CLDE	CLDE	CLDE		26.3	-24.1	WTEG	WTEG	WTEG	WTEG
163.13	69.21	CLDE	CLDE	CLDE	CLDE		163.13	69.21	TUND	TUND	TUND	TUND		26.3	-20.4	TREG	TREG	TREG	TREG
168.75	-85.76	DESE	DESE	DESE	DESE		168.75	-85.76	DESE	DESE	DESE	DESE		26.3	-16.7	TREG	TREG	TREG	TREG
168.75	-80.27	DESE	DESE	DESE	DESE		168.75	-80.27	DESE	DESE	DESE	DESE		26.3	-13	WTEG	WTEG	WTEG	WTEG
168.75	-47.07	WTEG	WTEG	WTEG	WTEG		168.75	-47.07	WTEG	WTEG	WTEG	WTEG		26.3	-9.3	TREG	TREG	TREG	TREG
168.75	-41.53	WTEG	WTEG	WTEG	WTEG		168.75	-41.53	WTEG	WTEG	WTEG	WTEG		26.3	-5.6	TREG	TREG	TREG	TREG
168.75	58.14	CLMX	CLEG	CLEG	CLEG		168.75	58.14	TUND	TEGR	CLMX	CLMX		26.3	-1.9	TREG	TREG	TREG	TREG
168.75	63.68	TUND	CLDE	CLDE	CLDE		168.75	63.68	TUND	CLDE	CLDE	CLDE		26.3	1.9	TREG	TREG	TREG	TREG
168.75	69.21	TUND	TUND	TUND	TUND		168.75	69.21	DESE	DESE	DESE	DESE		26.3	5.6	TREG	TREG	TREG	TREG
174.38	-85.76	DESE	DESE	DESE	DESE		174.38	-85.76	DESE	DESE	DESE	DESE		26.3	9.3	TREG	TRSE	TRSE	TREG
174.38	-80.27	DESE	DESE	DESE	DESE		174.38	-80.27	DESE	DESE	DESE	DESE		26.3	13	TREG	TREG	TREG	TREG
174.38	-47.07	WTEG	WTEG	WTEG	WTEG		174.38	-47.07	WTEG	WTEG	WTEG	WTEG		26.3	16.7	TEGR	TEGR	TREG	TREG
174.38	-41.53	WTEG	WTEG	WTEG	WTEG		174.38	-41.53	WTEG	WTEG	WTEG	WTEG		26.3	20.4	TEGR	TEGR	TEGR	TEGR
174.38	-36	TREG	TREG	TREG	TREG		174.38	-36	WTEG	WTEG	WTEG	WTEG		26.3	24.1	DESE	TEGR	TEGR	TEGR
174.38	58.14	TUND	CLEG	CLEG	CLEG		174.38	58.14	DESE	DESE	DESE	DESE		26.3	27.8	DESE	TEGR	DESE	DESE
174.38	63.68	CLMX	WTEM	WTEM	WTEM		174.38	63.68	TUND	TUND	CLDE	CLDE		26.3	31.5	TEGR	TEGR	TEGR	TREG
174.38	69.21	DESE	DESE	DESE	DESE		174.38	69.21	DESE	DESE	DESE	DESE		26.3	35.3	WTEG	WTEG	WTEG	WTEG
-180	-85.76	DESE	DESE	DESE	DESE		-180	-85.76	DESE	DESE	DESE	DESE		26.3	42.7	WTEG	WTEG	WTEG	WTEG
-180	-80.27	DESE	DESE	DESE	DESE		-180	-80.27	DESE	DESE	DESE	DESE		26.3	46.4	TEDE	TEDE	TEDE	WTEG
-180	63.68	TUND	CLMX	CLEG	CLEG		-180	63.68	DESE	DESE	DESE	DESE		26.3	50.1	TEDE	TEDE	WTEM	TEDE
-180	69.21	DESE	DESE	DESE	DESE		-180	69.21	DESE	DESE	DESE	DESE		26.3	53.8	TEDE	TEDE	WTEM	WTEM
-174.38	-85.76	DESE	DESE	DESE	DESE		-174.38	-85.76	DESE	DESE	DESE	DESE		26.3	57.5	TEDE	TEDE	WTEM	WTEM
-174.38	-80.27	DESE	DESE	DESE	DESE		-174.38	-80.27	DESE	DESE	DESE	DESE		26.3	61.2	CLMX	WTEM	WTEM	WTEM
-174.38	63.68	DESE	TEGR	TEGR	CLMX		-174.38	63.68	DESE	DESE	DESE	DESE		26.3	64.9	CLMX	CLEG	WTEM	WTEM
-174.38	69.21	DESE	DESE	DESE	DESE		-174.38	69.21	DESE	DESE	DESE	DESE		26.3	68.7	TUND	CLEG	CLEG	CLEG
-168.75	-85.76	DESE	DESE	DESE	DESE		-168.75	-85.76	DESE	DESE	DESE	DESE		30	-27.8	WTEG	WTEG	WTEG	WTEG
-168.75	-80.27	DESE	DESE	DESE	DESE		-168.75	-80.27	DESE	DESE	DESE	DESE		30	-24.1	WTEG	WTEG	WTEG	WTEG
-168.75	58.14	CLMX	CLEG	CLEG	CLEG		-168.75	58.14	DESE	DESE	DESE	DESE		30	-20.4	TREG	TREG	TREG	TREG
-168.75	63.68	CLMX	CLMX	CLMX	COMX		-168.75	63.68	DESE	DESE	DESE	DESE		30	-16.7	TREG	TREG	TREG	TREG
-168.75	69.21	DESE	DESE	DESE	DESE		-168.75	69.21	DESE	DESE	DESE	DESE		30	-13	WTEG	WTEG	WTEG	WTEG
-163.13	-85.76	DESE	DESE	DESE	DESE		-163.13	-85.76	DESE	DESE	DESE	DESE		30	-9.3	TREG	TREG	TREG	TREG
-163.13	-80.27	DESE	DESE	DESE	DESE		-163.13	-80.27	DESE	DESE	DESE	DESE		30	-5.6	TREG	TRSE	TREG	TREG
-163.13	58.14	CLMX	CLEG	CLEG	CLEG		-163.13	58.14	DESE	DESE	DESE	DESE		30	-1.9	TREG	TREG	TREG	TREG
-163.13	63.68	CLMX	WTEM	WTEM	WTEM		-163.13	63.68	TUND	CLMX	CLMX	CLMX		30	1.9	TREG	TREG	TREG	TREG
-163.13	69.21	CLMX	CLMX	CLMX	CLMX		-163.13	69.21	DESE	DESE	DESE	DESE		30	5.6	TREG	TREG	TREG	TREG
-157.5	-85.76	DESE	DESE	DESE	DESE		-157.5	-85.76	DESE	DESE	DESE	DESE		30	9.3	TREG	TREG	TRSE	TREG
-157.5	-80.27	DESE	DESE	DESE	DESE		-157.5	-80.27	DESE	DESE	DESE	DESE		30	13	TEXE	TREG	TREG	TREG
-157.5	58.14	CLMX	TEDE	TEDE	WTEM		-157.5	58.14	TUND	TEGR	TEGR	TEGR		30	16.7	TEGR	TEGR	TEGR	TREG
-157.5	63.68	COEG	WTEM	WTEM	WTEM		-157.5	63.68	TUND	TUND	TUND	TUND		30	20.4	TEGR	TEGR	TEGR	TEGR
-157.5	69.21	TUND	CLMX	CLMX	CLMX		-157.5	69.21	DESE	DESE	DESE	DESE		30	24.1	DESE	TEGR	TEGR	TEGR
-151.88	-85.76	DESE	DESE	DESE	DESE		-151.88	-85.76	DESE	DESE	DESE	DESE		30	27.8	DESE	DESE	TEGR	DESE
-151.88	-80.27	DESE	DESE	DESE	DESE		-151.88	-80.27	DESE	DESE	DESE	DESE		30	39	WTEG	WTEG	WTEG	WTEG
-151.88	58.14	TUND	CLMX	CLEG	CLEG		-151.88	58.14	DESE	DESE	DESE	DESE		30	46.4	WTEG	WTEG	WTEG	WTEG
-151.88	63.68	CLMX	CLMX	WTEM	COEG		-151.88	63.68	DESE	DESE	DESE	DESE		30	50.1	TEDE	TEDE	TEDE	WTEM
-151.88	69.21	TUND	CLMX	CLMX	CLMX		-151.88	69.21	DESE	DESE	DESE	DESE		30	53.8	TEDE	TEDE	WTEM	TEDE
-146.25	-85.76	DESE	DESE	DESE	DESE		-146.25	-85.76	DESE	DESE	DESE	DESE		30	57.5	WTEM	WTEM	WTEM	WTEM
-146.25	-80.27	DESE	DESE	DESE	DESE		-146.25	-80.27	DESE	DESE	DESE	DESE		30	61.2	WTEM	WTEM	WTEM	WTEM
-146.25	-74.74	DESE	DESE	DESE	DESE		-146.25	-74.74	DESE	DESE	DESE	DESE		30	64.9	CLMX	WTEM	WTEM	WTEM
-146.25	58.14	TUND	CLMX	CLEG	CLEG		-146.25	58.14	DESE	DESE	DESE	DESE		30	68.7	TUND	TUND	TUND	TUND
-146.25	63.68	CLMX	CLMX	COEG	CLMX		-146.25	63.68	DESE	DESE	DESE	DESE		33.8	-24.1	TREG	TREG	TREG	TREG
-146.25	69.21	CLMX	CLMX	CLEG	CLEG		-146.25	69.21	DESE	DESE	DESE	DESE		33.8	-20.4	TREG	TREG	TREG	TREG
-140.63	-85.76	DESE	DESE	DESE	DESE		-140.63	-85.76	DESE	DESE	DESE	DESE		33.8	-16.7	TREG	TREG	TRSE	TREG
-140.63	-80.27	DESE	DESE	DESE	DESE		-140.63	-80.27	DESE	DESE	DESE	DESE		33.8	-13	TREG	TREG	TRSE	TREG
-140.63	-74.74	DESE	DESE	DESE	DESE		-140.63	-74.74	DESE	DESE	DESE	DESE		33.8	-9.3	TREG	TREG	TREG	TREG
-140.63	58.14	TUND	TEGR	TEGR	TEGR		-140.63	58.14	DESE	DESE	DESE	DESE		33.8	-5.6	TREG	TREG	TRSE	TREG
-140.63	63.68	CLMX	WTEM	WTEM	WTEM		-140.63	63.68	DESE	DESE	DESE	DESE		33.8	-1.9	TREG	TREG	TREG	TRSE
-140.63	69.21	CLMX	CLMX	CLMX	CLEG		-140.63	69.21	DESE	DESE	DESE	DESE		33.8	1.9	TREG	TREG	TREG	TREG
-135	-85.76	DESE	DESE	DESE	DESE		-135	-85.76	DESE	DESE	DESE	DESE		33.8	5.6	TREG	TREG	TREG	TREG
-135	-80.27	DESE	DESE	DESE	DESE		-135	-80.27	DESE	DESE	DESE	DESE		33.8	9.3	TREG	TREG	TREG	TREG
-135	-74.74	DESE	DESE	DESE	DESE		-135	-74.74	DESE	DESE	DESE	DESE		33.8	13	TREG	TREG	TREG	TRSE
-135	58.14	TEDE	TEDE	TEDE	TEDE		-135	58.14	DESE	DESE	DESE	DESE		33.8	16.7	TEGR	TEGR	TEGR	TREG
-135	63.68	CLMX	WTEM	WTEM	WTEM		-135	63.68	DESE	DESE	DESE	DESE		33.8	20.4	TEGR	TEGR	TEGR	TEGR
-135	69.21	CLMX	CLMX	CLMX	CLMX		-135	69.21	DESE	DESE	DESE	DESE		33.8	24.1	TEGR	TEGR	TEGR	TEGR
-129.38	-85.76	DESE	DESE	DESE	DESE		-129.38	-85.76	DESE	DESE	DESE	DESE		33.8	35.3	WTEG	WTEG	WTEG	WTEG
-129.38	-80.27	DESE	DESE	DESE	DESE		-129.38	-80.27	DESE	DESE	DESE	DESE		33.8	39	WTEG	WTEG	WTEG	WTEG
-129.38	-74.74	DESE	DESE	DESE	DESE		-129.38	-74.74	DESE	DESE	DESE	DESE		33.8	46.4	WTEG	WTEG	WTEG	WTEG
-129.38	52.61	TEDE	TEDE	TEDE	TEDE		-129.38	52.61	TUND	TEGR	TEGR	WTEM		33.8	50.1	TEDE	TEDE	TEDE	TEDE
-129.38	58.14	CLMX	WTEM	WTEM	WTEM		-129.38	58.14	DESE	DESE	DESE	DESE		33.8	53.8	TEDE	TEDE	WTEM	WTEM
-129.38	63.68	CLMX	WTEM	WTEM	WTEM		-129.38	63.68	DESE	DESE	DESE	DESE		33.8	57.5	TEGR	WTEM	WTEM	WTEM
-129.38	69.21	WTEM	WTEM	WTEM	WTEM		-129.38	69.21	DESE	DESE	DESE	DESE		33.8	61.2	COEG	COEG	WTEM	WTEM
-123.75	-85.76	DESE	DESE	DESE	DESE		-123.75	-85.76	DESE	DESE	DESE	DESE		33.8	64.9	CLMX	CLEG	COMX	WTEM
-123.75	-80.27	DESE	DESE	DESE	DESE		-123.75	-80.27	DESE	DESE	DESE	DESE		33.8	68.7	TUND	TUND	TUND	TUND
-123.75	-74.74	DESE	DESE	DESE	DESE		-123.75	-74.74	DESE	DESE	DESE	DESE		37.5	-16.7	TREG	TREG	TREG	TREG
-123.75	36	WTEG	WTEG	WTEG	WTEG		-123.75	36	WTEG	WTEG	WTEG	WTEG		37.5	-13	TREG	TREG	TREG	TREG
-123.75	41.53	WTEG	WTEG	WTEG	WTEG		-123.75	41.53	WTEG	WTEG	WTEG	WTEG		37.5	-9.3	TEXE	TREG	TREG	TREG
-123.75	47.07	WTEG	WTEG	WTEG	WTEG		-123.75	47.07	TEDE	WTEM	WTEM	WTEM		37.5	-5.6	TREG	TREG	TREG	TREG
-123.75	52.61	TEDE	TEDE	TEDE	TEDE		-123.75	52.61	DESE	DESE	DESE	DESE		37.5	-1.9	TEGR	TREG	TREG	TREG
-123.75	58.14	TEDE	TEDE	TEDE	TEDE		-123.75	58.14	DESE	DESE	DESE	DESE		37.5	1.9	TREG	TREG	TREG	TREG
-123.75	63.68	TUND	WTEM	WTEM	WTEM		-123.75	63.68	DESE	TUND	TUND	TUND		37.5	5.6	TREG	TREG	TREG	TREG
-123.75	69.21	TUND	TUND	CLMX	CLMX		-123.75	69.21	DESE	DESE	DESE	DESE		37.5	9.3	TREG	TREG	TREG	TREG
-118.13	-85.76	DESE	DESE	DESE	DESE		-118.13	-85.76	DESE	DESE	DESE	DESE		37.5	13	TREG	TREG	TRSE	TREG
-118.13	-80.27	DESE	DESE	DESE	DESE		-118.13	-80.27	DESE	DESE	DESE	DESE		37.5	16.7	TEGR	TEGR	TREG	TREG
-118.13	-74.74	DESE	DESE	DESE	DESE		-118.13	-74.74	DESE	DESE	DESE	DESE		37.5	27.8	TEGR	TEGR	TEXE	TEGR
-118.13	30.46	TREG	TREG	TREG	TREG		-118.13	30.46	TREG	TREG	TRSE	TREG		37.5	31.5	TEGR	TEGR	TEGR	TEGR
-118.13	36	TEGR	TEGR	WTEG	WTEG		-118.13	36	TEGR	WTEG	WTEG	WTEG		37.5	35.3	WTEG	WTEG	WTEG	WTEG
-118.13	41.53	DESE	TEGR	TEGR	TEDE		-118.13	41.53	TEGR	TEDE	TEDE	TEDE		37.5	39	WTEG	WTEG	WTEG	WTEG
-118.13	47.07	TEDE	TEDE	TEDE	TEDE		-118.13	47.07	TEDE	TEDE	TEDE	WTEM		37.5	50.1	TEDE	TEDE	TEDE	WTEM
-118.13	52.61	TEDE	TEDE	TEDE	TEDE		-118.13	52.61	DESE	TEGR	CLMX	CLMX		37.5	53.8	TEDE	TEDE	TEDE	WTEM
-118.13	58.14	TUND	WTEM	WTEM	WTEM		-118.13	58.14	TUND	CLMX	CLMX	CLEG		37.5	57.5	WTEM	WTEM	WTEM	WTEM
-118.13	63.68	TUND	TEGR	TEGR	WTEM		-118.13	63.68	DESE	TUND	TUND	TUND		37.5	61.2	WTEM	WTEM	WTEM	COEG
-118.13	69.21	TUND	TUND	CLMX	COEG		-118.13	69.21	DESE	DESE	DESE	DESE		37.5	64.9	CLMX	WTEM	COMX	WTEM
-112.5	-85.76	DESE	DESE	DESE	DESE		-112.5	-85.76	DESE	DESE	DESE	DESE		37.5	68.7	DESE	DESE	DESE	DESE
-112.5	-80.27	DESE	DESE	DESE	DESE		-112.5	-80.27	DESE	DESE	DESE	DESE		41.3	-1.9	TEXE	TREG	TREG	TREG
-112.5	-74.74	DESE	DESE	DESE	DESE		-112.5	-74.74	DESE	DESE	DESE	DESE		41.3	1.9	TEGR	TREG	TREG	TREG
-112.5	24.92	TREG	TREG	TREG	TREG		-112.5	24.92	TREG	TREG	TREG	TREG		41.3	5.6	TREG	TREG	TREG	TREG
-112.5	30.46	TEGR	WTEG	WTEG	WTEG		-112.5	30.46	WTEG	WTEG	WTEG	WTEG		41.3	9.3	TREG	TREG	TREG	TREG
-112.5	36	DESE	TEDE	TEDE	TEDE		-112.5	36	TEGR	WTEG	WTEG	WTEG		41.3	13	TREG	TREG	TREG	TREG
-112.5	41.53	TEGR	TEDE	TEDE	WTEM		-112.5	41.53	TEDE	TEDE	TEDE	WTEM		41.3	20.4	TEGR	TEGR	TEXE	TREG
-112.5	47.07	TEDE	TEDE	TEDE	WTEM		-112.5	47.07	TEDE	TEDE	TEDE	TEDE		41.3	24.1	TEGR	TEGR	TREG	TREG
-112.5	52.61	TEDE	TEDE	TEDE	TEDE		-112.5	52.61	TEDE	TEDE	TEDE	WTEM		41.3	27.8	DESE	TEGR	TEXE	TEXE
-112.5	58.14	TUND	TEGR	WTEM	WTEM		-112.5	58.14	TUND	CLMX	CLMX	CLEG		41.3	31.5	TEGR	TEGR	TEGR	TEGR
-112.5	63.68	TUND	TEGR	WTEM	WTEM		-112.5	63.68	DESE	DESE	TUND	TUND		41.3	35.3	WTEG	WTEG	WTEG	WTEG
-112.5	69.21	TUND	WTEM	WTEM	WTEM		-112.5	69.21	DESE	DESE	DESE	DESE		41.3	39	WTEG	WTEG	WTEG	WTEG
-112.5	74.74	DESE	DESE	DESE	DESE		-112.5	74.74	DESE	DESE	DESE	DESE		41.3	46.4	TEDE	WTEM	WTEM	TEDE
-106.88	-85.76	DESE	DESE	DESE	DESE		-106.88	-85.76	DESE	DESE	DESE	DESE		41.3	50.1	TEDE	TEDE	WTEM	WTEM
-106.88	-80.27	DESE	DESE	DESE	DESE		-106.88	-80.27	DESE	DESE	DESE	DESE		41.3	53.8	TEDE	TEDE	TEDE	WTEM
-106.88	-74.74	DESE	DESE	DESE	DESE		-106.88	-74.74	DESE	DESE	DESE	DESE		41.3	57.5	WTEM	WTEM	WTEM	WTEM
-106.88	19.38	TREG	TREG	TREG	TREG		-106.88	19.38	TREG	TREG	TREG	TREG		41.3	61.2	COEG	WTEM	COEG	WTEM
-106.88	24.92	TREG	TREG	TREG	TREG		-106.88	24.92	TREG	TREG	TREG	TREG		41.3	64.9	CLMX	CLMX	CLEG	CLEG
-106.88	30.46	WTEG	WTEG	WTEG	WTEG		-106.88	30.46	WTEG	WTEG	WTEG	WTEG		45	-24.1	TREG	TREG	TREG	TRSE
-106.88	36	TEDE	TEDE	TEDE	TEDE		-106.88	36	WTEG	WTEG	WTEG	WTEG		45	-20.4	TEGR	TREG	TREG	TREG
-106.88	41.53	TEGR	TEDE	TEDE	WTEM		-106.88	41.53	TEDE	TEDE	WTEM	WTEM		45	-16.7	TEGR	TEXE	TREG	TREG
-106.88	47.07	TEGR	TEDE	TEDE	WTEM		-106.88	47.07	TEDE	TEDE	TEDE	TEDE		45	1.9	TREG	TREG	TREG	TREG
-106.88	52.61	TUND	TEDE	TEDE	TEDE		-106.88	52.61	TEDE	TEDE	TEDE	TEDE		45	5.6	TEGR	TEXE	TREG	TREG
-106.88	58.14	TUND	WTEM	WTEM	WTEM		-106.88	58.14	CLMX	CLMX	CLMX	WTEM		45	9.3	TEGR	TEGR	TEXE	TREG
-106.88	63.68	TUND	WTEM	WTEM	WTEM		-106.88	63.68	DESE	DESE	DESE	DESE		45	13	TEGR	TEGR	TEXE	TREG
-106.88	69.21	TUND	WTEM	WTEM	WTEM		-106.88	69.21	DESE	DESE	DESE	DESE		45	16.7	TEGR	TEXE	TREG	TREG
-106.88	74.74	DESE	DESE	DESE	DESE		-106.88	74.74	DESE	DESE	DESE	DESE		45	20.4	TEGR	TREG	TREG	TREG
-101.25	-85.76	DESE	DESE	DESE	DESE		-101.25	-85.76	DESE	DESE	DESE	DESE		45	24.1	TEXE	WTEG	WTEG	WTEG
-101.25	-80.27	DESE	DESE	DESE	DESE		-101.25	-80.27	DESE	DESE	DESE	DESE		45	27.8	DESE	TEXE	TEXE	WTEG
-101.25	-74.74	DESE	DESE	DESE	DESE		-101.25	-74.74	DESE	DESE	DESE	DESE		45	31.5	TEGR	TEGR	TEGR	WTEG
-101.25	13.84	TREG	TREG	TREG	TREG		-101.25	13.84	TREG	TREG	TREG	TREG		45	35.3	TEGR	WTEG	WTEG	WTEG
-101.25	19.38	TREG	TREG	TREG	TREG		-101.25	19.38	TREG	TREG	TREG	TREG		45	39	WTEG	WTEG	WTEG	WTEG
-101.25	24.92	DESE	TEXE	WTEG	WTEG		-101.25	24.92	TEXE	WTEG	WTEG	WTEG		45	42.7	WTEG	WTEG	WTEG	WTEG
-101.25	30.46	DESE	TEGR	WTEG	WTEG		-101.25	30.46	TEGR	WTEG	WTEG	WTEG		45	46.4	TEDE	TEDE	TEDE	TEDE
-101.25	36	DESE	DESE	TEGR	TEGR		-101.25	36	TEGR	WTEG	WTEG	WTEG		45	50.1	TEDE	TEDE	TEDE	WTEM
-101.25	41.53	DESE	TEGR	TEDE	TEDE		-101.25	41.53	TEGR	TEDE	TEDE	TEDE		45	53.8	WTEM	WTEM	WTEM	WTEM
-101.25	47.07	TEDE	TEGR	TEDE	TEDE		-101.25	47.07	TEDE	TEDE	TEDE	TEDE		45	57.5	COEG	WTEM	WTEM	WTEM
-101.25	52.61	TUND	TEGR	TEDE	TEDE		-101.25	52.61	TUND	WTEM	WTEM	WTEM		45	61.2	WTEM	WTEM	WTEM	WTEM
-101.25	58.14	TUND	WTEM	WTEM	WTEM		-101.25	58.14	CLMX	CLMX	WTEM	WTEM		45	64.9	CLMX	CLMX	CLEG	CLMX
-101.25	63.68	TUND	WTEM	WTEM	WTEM		-101.25	63.68	DESE	DESE	DESE	DESE		48.8	-16.7	TEGR	TEGR	TREG	TREG
-101.25	69.21	TUND	WTEM	WTEM	WTEM		-101.25	69.21	DESE	DESE	DESE	DESE		48.8	9.3	TEGR	TREG	TREG	TREG
-101.25	74.74	DESE	DESE	DESE	TUND		-101.25	74.74	DESE	DESE	DESE	DESE		48.8	16.7	TEGR	TREG	TREG	TREG
-95.63	-85.76	DESE	DESE	DESE	DESE		-95.63	-85.76	DESE	DESE	DESE	DESE		48.8	20.4	TEGR	TREG	TREG	TREG
-95.63	-80.27	DESE	DESE	DESE	DESE		-95.63	-80.27	DESE	DESE	DESE	DESE		48.8	24.1	DESE	TEXE	WTEG	WTEG
-95.63	-74.74	DESE	DESE	DESE	DESE		-95.63	-74.74	DESE	DESE	DESE	DESE		48.8	27.8	TEGR	TEXE	TEXE	WTEG
-95.63	13.84	TREG	TREG	TREG	TREG		-95.63	13.84	TREG	TREG	TREG	TREG		48.8	31.5	TEGR	TEGR	WTEG	WTEG
-95.63	19.38	TREG	TREG	TREG	TREG		-95.63	19.38	TREG	TREG	TREG	TREG		48.8	35.3	TEGR	WTEG	WTEG	WTEG
-95.63	24.92	TEGR	TREG	TREG	TREG		-95.63	24.92	TREG	TREG	TREG	TRSE		48.8	39	WTEG	WTEG	WTEG	WTEG
-95.63	30.46	DESE	DESE	TEGR	TEGR		-95.63	30.46	DESE	TEGR	TEGR	TEGR		48.8	42.7	WTEG	WTEG	WTEG	WTEG
-95.63	36	DESE	DESE	DESE	TEGR		-95.63	36	DESE	TEGR	TEGR	TEGR		48.8	46.4	TEDE	TEDE	WTEG	TEDE
-95.63	41.53	DESE	DESE	DESE	TEGR		-95.63	41.53	DESE	TEGR	TEGR	TEDE		48.8	50.1	TEDE	TEDE	TEDE	TEDE
-95.63	47.07	DESE	TEGR	TEGR	TEDE		-95.63	47.07	TEDE	TEDE	TEDE	TEDE		48.8	53.8	WTEM	WTEM	WTEM	WTEM
-95.63	52.61	TUND	TEGR	TEDE	TEDE		-95.63	52.61	TUND	WTEM	WTEM	WTEM		48.8	57.5	WTEM	WTEM	WTEM	WTEM
-95.63	58.14	TUND	WTEM	WTEM	WTEM		-95.63	58.14	TUND	CLMX	CLEG	CLEG		48.8	61.2	COEG	WTEM	WTEM	WTEM
-95.63	63.68	TUND	WTEM	WTEM	WTEM		-95.63	63.68	DESE	DESE	DESE	DESE		48.8	64.9	CLMX	CLMX	CLEG	CLEG
-95.63	69.21	CLMX	WTEM	WTEM	WTEM		-95.63	69.21	DESE	DESE	DESE	DESE		52.5	16.7	TEGR	TEGR	TEGR
-95.63	74.74	DESE	DESE	DESE	DESE		-95.63	74.74	DESE	DESE	DESE	DESE		52.5	20.4	TEGR	TEGR	TEXE	TREG
-90	-85.76	DESE	DESE	DESE	DESE		-90	-85.76	DESE	DESE	DESE	DESE		52.5	27.8	TEGR	TEXE	WTEG	WTEG
-90	-80.27	DESE	DESE	DESE	DESE		-90	-80.27	DESE	DESE	DESE	DESE		52.5	31.5	TEGR	WTEG	WTEG	WTEG
-90	-74.74	DESE	DESE	DESE	DESE		-90	-74.74	DESE	DESE	DESE	DESE		52.5	35.3	TEGR	WTEG	WTEG	WTEG
-90	13.84	TREG	TREG	TREG	TREG		-90	13.84	TREG	TREG	TREG	TREG		52.5	39	TEGR	WTEG	WTEG	WTEG
-90	19.38	TREG	TREG	TREG	TREG		-90	19.38	TREG	TREG	TREG	TREG		52.5	42.7	TEGR	TEGR	WTEG	WTEG
-90	30.46	DESE	TEGR	TEGR	WTEG		-90	30.46	TEGR	TEGR	TEGR	WTEG		52.5	46.4	TEGR	TEGR	TEGR	WTEG
-90	36	DESE	DESE	TEGR	TEGR		-90	36	DESE	TEGR	WTEG	WTEG		52.5	50.1	TEDE	TEDE	TEDE	TEDE
-90	41.53	DESE	TEGR	TEGR	TEGR		-90	41.53	TEGR	TEDE	TEDE	TEDE		52.5	53.8	COEG	WTEM	WTEM	WTEM
-90	47.07	DESE	TEGR	TEDE	TEDE		-90	47.07	TEDE	TEDE	TEDE	TEDE		52.5	57.5	COEG	WTEM	WTEM	WTEM
-90	52.61	DESE	TEGR	WTEM	WTEM		-90	52.61	TUND	WTEM	WTEM	WTEM		52.5	61.2	COEG	WTEM	COEG	WTEM
-90	58.14	TUND	CLMX	CLMX	CLMX		-90	58.14	DESE	DESE	DESE	DESE		52.5	64.9	CLMX	CLEG	CLEG	CLEG
-90	63.68	CLMX	CLMX	CLEG	CLEG		-90	63.68	DESE	DESE	DESE	DESE		52.5	68.7	DESE	DESE	DESE	DESE
-90	69.21	CLMX	WTEM	WTEM	WTEM		-90	69.21	DESE	DESE	DESE	DESE		56.3	20.4	TREG	TEGR	TEGR	TEGR
-90	74.74	DESE	DESE	DESE	DESE		-90	74.74	DESE	DESE	DESE	DESE		56.3	24.1	TEGR	TEGR	TEGR	TEXE
-90	80.27	DESE	DESE	DESE	DESE		-90	80.27	DESE	DESE	DESE	DESE		56.3	27.8	TEGR	WTEG	WTEG	WTEG
-84.38	-85.76	DESE	DESE	DESE	DESE		-84.38	-85.76	DESE	DESE	DESE	DESE		56.3	31.5	TEGR	WTEG	WTEG	WTEG
-84.38	-80.27	DESE	DESE	DESE	DESE		-84.38	-80.27	DESE	DESE	DESE	DESE		56.3	35.3	TEGR	WTEG	WTEG	WTEG
-84.38	-74.74	DESE	DESE	DESE	DESE		-84.38	-74.74	DESE	DESE	DESE	DESE		56.3	39	TEGR	TEGR	TEGR	WTEG
-84.38	8.31	TEGR	TREG	TREG	TREG		-84.38	8.31	TEGR	TEGR	TEXE	TREG		56.3	42.7	TEGR	TEGR	TEGR	TEGR
-84.38	13.84	TREG	TREG	TREG	TREG		-84.38	13.84	TREG	TREG	TREG	TREG		56.3	46.4	TEGR	TEGR	TEDE	TEDE
-84.38	19.38	TREG	TREG	TREG	TREG		-84.38	19.38	TREG	TREG	TREG	TREG		56.3	50.1	TEDE	TEDE	TEDE	TEDE
-84.38	30.46	TEGR	WTEG	WTEG	WTEG		-84.38	30.46	WTEG	WTEG	WTEG	WTEG		56.3	53.8	WTEM	WTEM	WTEM	WTEM
-84.38	36	TEGR	WTEG	WTEG	WTEG		-84.38	36	WTEG	WTEG	WTEG	WTEG		56.3	57.5	TEGR	WTEM	WTEM	WTEM
-84.38	41.53	TEDE	TEDE	TEDE	TEDE		-84.38	41.53	TEDE	TEDE	TEDE	TEDE		56.3	61.2	CLMX	WTEM	WTEM	WTEM
-84.38	47.07	TEDE	TEGR	TEDE	TEDE		-84.38	47.07	TEDE	TEDE	TEDE	TEDE		56.3	64.9	CLMX	COEG	WTEM	COMX
-84.38	52.61	TUND	TEGR	TEGR	WTEM		-84.38	52.61	TUND	TEGR	WTEM	WTEM		60	27.8	TEXE	WTEG	WTEG	WTEG
-84.38	58.14	DESE	TEGR	TEGR	TEGR		-84.38	58.14	DESE	DESE	DESE	DESE		60	31.5	TEGR	TEGR	WTEG	WTEG
-84.38	63.68	TUND	TEGR	TEGR	TEGR		-84.38	63.68	DESE	DESE	DESE	DESE		60	35.3	TEGR	TEGR	TEGR	TEDE
-84.38	69.21	CLMX	WTEM	WTEM	WTEM		-84.38	69.21	DESE	DESE	DESE	DESE		60	39	TEGR	TEGR	TEGR	TEGR
-84.38	74.74	DESE	DESE	DESE	DESE		-84.38	74.74	DESE	DESE	DESE	DESE		60	42.7	TEGR	TEGR	TEGR	TEGR
-84.38	80.27	DESE	DESE	DESE	DESE		-84.38	80.27	DESE	DESE	DESE	DESE		60	46.4	TEGR	TEGR	TEDE	TEDE
-78.75	-85.76	DESE	DESE	DESE	DESE		-78.75	-85.76	DESE	DESE	DESE	DESE		60	50.1	TEDE	TEDE	TEDE	TEDE
-78.75	-80.27	DESE	DESE	DESE	DESE		-78.75	-80.27	DESE	DESE	DESE	DESE		60	53.8	TEGR	WTEM	WTEM	WTEM
-78.75	-74.74	DESE	DESE	DESE	DESE		-78.75	-74.74	DESE	DESE	DESE	DESE		60	57.5	WTEM	WTEM	WTEM	WTEM
-78.75	-13.84	TEGR	TEGR	TEGR	TEGR		-78.75	-13.84	TEGR	TEGR	TEGR	TEGR		60	61.2	COEG	WTEM	COMX	WTEM
-78.75	-8.31	TREG	TREG	TREG	TREG		-78.75	-8.31	TREG	TREG	TREG	TRSE		60	64.9	CLMX	COMX	WTEM	WTEM
-78.75	-2.77	TEGR	TREG	TREG	TREG		-78.75	-2.77	TEGR	TREG	TREG	TREG		60	68.7	TUND	TUND	TUND	TUND
-78.75	2.77	TEXE	TREG	TREG	TREG		-78.75	2.77	TEGR	TEGR	TEGR	TREG		63.8	27.8	TEXE	WTEG	WTEG	WTEG
-78.75	8.31	TEXE	TREG	TREG	TREG		-78.75	8.31	TREG	TREG	TREG	TREG		63.8	31.5	TEGR	TEGR	TEGR	WTEG
-78.75	30.46	TREG	TREG	TREG	TREG		-78.75	30.46	TREG	TREG	TREG	TREG		63.8	35.3	TEGR	TEGR	TEDE	TEDE
-78.75	36	WTEG	WTEG	WTEG	WTEG		-78.75	36	WTEG	WTEG	WTEG	WTEG		63.8	39	TEGR	TEGR	TEDE	TEDE
-78.75	41.53	TEGR	TEDE	TEDE	TEDE		-78.75	41.53	TEDE	TEDE	TEDE	TEDE		63.8	42.7	TEGR	TEGR	TEDE	TEDE
-78.75	47.07	TEGR	TEDE	TEDE	WTEM		-78.75	47.07	TEDE	TEDE	TEDE	WTEM		63.8	46.4	TEGR	TEGR	TEDE	TEDE
-78.75	52.61	TUND	WTEM	WTEM	WTEM		-78.75	52.61	CLMX	WTEM	WTEM	WTEM		63.8	50.1	TEDE	TEDE	TEDE	WTEM
-78.75	58.14	TUND	CLMX	CLMX	CLMX		-78.75	58.14	DESE	TEGR	TEGR	TEGR		63.8	53.8	WTEM	WTEM	WTEM	WTEM
-78.75	69.21	CLMX	CLMX	CLMX	CLMX		-78.75	69.21	DESE	DESE	DESE	DESE		63.8	57.5	TEGR	WTEM	COEG	WTEM
-78.75	74.74	DESE	DESE	DESE	DESE		-78.75	74.74	DESE	DESE	DESE	DESE		63.8	61.2	CLMX	WTEM	COEG	WTEM
-78.75	80.27	DESE	DESE	DESE	DESE		-78.75	80.27	DESE	DESE	DESE	DESE		63.8	64.9	TUND	CLDE	CLDE	CLDE
-73.13	-85.76	DESE	DESE	DESE	DESE		-73.13	-85.76	DESE	DESE	DESE	DESE		63.8	68.7	TUND	TUND	CLDE	CLDE
-73.13	-80.27	DESE	DESE	DESE	DESE		-73.13	-80.27	DESE	DESE	DESE	DESE		67.5	24.1	TEGR	TREG	TREG	TREG
-73.13	-74.74	DESE	DESE	DESE	DESE		-73.13	-74.74	DESE	DESE	DESE	DESE		67.5	27.8	TEGR	WTEG	WTEG	WTEG
-73.13	-69.21	DESE	DESE	DESE	DESE		-73.13	-69.21	DESE	DESE	DESE	DESE		67.5	31.5	TEGR	TEGR	TEGR	WTEG
-73.13	-52.61	TEDE	TEDE	TEDE	WTEM		-73.13	-52.61	TEDE	WTEM	WTEM	WTEM		67.5	35.3	TEGR	TEDE	TEDE	TEDE
-73.13	-47.07	TEDE	TEDE	TEDE	WTEM		-73.13	-47.07	TEDE	WTEM	WTEM	WTEM		67.5	39	TEDE	TEDE	TEDE	TEDE
-73.13	-41.53	WTEG	WTEG	WTEG	WTEG		-73.13	-41.53	WTEG	WTEG	WTEG	WTEG		67.5	42.7	TEGR	TEDE	TEDE	TEDE
-73.13	-36	WTEG	WTEG	WTEG	WTEG		-73.13	-36	WTEG	WTEG	WTEG	WTEG		67.5	46.4	TEGR	TEDE	TEDE	TEDE
-73.13	-30.46	TREG	TREG	TREG	TREG		-73.13	-30.46	TREG	TREG	TREG	TREG		67.5	50.1	TEDE	TEDE	TEDE	TEDE
-73.13	-24.92	TREG	TREG	TREG	TREG		-73.13	-24.92	TREG	TREG	TREG	TREG		67.5	53.8	TEGR	WTEM	WTEM	WTEM
-73.13	-19.38	TREG	TREG	TREG	TREG		-73.13	-19.38	TREG	TREG	TREG	TREG		67.5	57.5	TEGR	WTEM	WTEM	WTEM
-73.13	-13.84	TREG	TREG	TREG	TREG		-73.13	-13.84	WTEG	WTEG	WTEG	WTEG		67.5	61.2	COEG	WTEM	WTEM	WTEM
-73.13	-8.31	TREG	TREG	TREG	TREG		-73.13	-8.31	TREG	TREG	TREG	TREG		67.5	64.9	TUND	CLDE	CLDE	CLDE
-73.13	-2.77	TREG	TREG	TREG	TREG		-73.13	-2.77	TREG	TREG	TREG	TREG		71.3	24.1	TEGR	TREG	TREG	TREG
-73.13	2.77	TREG	TREG	TREG	TREG		-73.13	2.77	TREG	TREG	TREG	TREG		71.3	27.8	TEXE	WTEG	WTEG	WTEG
-73.13	8.31	TREG	TREG	TREG	TREG		-73.13	8.31	TREG	TREG	TREG	TREG		71.3	31.5	TEGR	WTEG	WTEG	WTEG
-73.13	13.84	TREG	TREG	TREG	TREG		-73.13	13.84	TREG	TREG	TREG	TREG		71.3	35.3	TEDE	TEDE	TEDE	TEDE
-73.13	36	TREG	TREG	TREG	TREG		-73.13	36	TREG	TREG	TREG	TREG		71.3	39	TEDE	TEDE	TEDE	TEDE
-73.13	41.53	WTEG	WTEG	WTEG	WTEG		-73.13	41.53	WTEG	WTEG	WTEG	WTEG		71.3	42.7	TEDE	TEDE	TEDE	TEDE
-73.13	47.07	TEDE	TEDE	TEDE	WTEM		-73.13	47.07	TEDE	TEDE	TEDE	TEDE		71.3	46.4	TEDE	TEDE	TEDE	TEDE
-73.13	52.61	TUND	WTEM	WTEM	WTEM		-73.13	52.61	COEG	WTEM	WTEM	WTEM		71.3	50.1	TEDE	TEDE	TEDE	TEDE
-73.13	58.14	CLMX	WTEM	WTEM	WTEM		-73.13	58.14	CLMX	CLMX	CLEG	CLMX		71.3	53.8	COEG	WTEM	WTEM	WTEM
-73.13	63.68	DESE	DESE	DESE	DESE		-73.13	63.68	DESE	DESE	DESE	DESE		71.3	57.5	COEG	WTEM	WTEM	WTEM
-73.13	69.21	TUND	CLMX	CLMX	CLMX		-73.13	69.21	DESE	DESE	DESE	DESE		71.3	61.2	CLMX	WTEM	COMX	WTEM
-73.13	80.27	DESE	DESE	DESE	DESE		-73.13	80.27	DESE	DESE	DESE	DESE		71.3	64.9	TUND	CLDE	CLDE	CLDE
-67.5	-85.76	DESE	DESE	DESE	DESE		-67.5	-85.76	DESE	DESE	DESE	DESE		71.3	68.7	CLDE	CLDE	CLDE	CLDE
-67.5	-80.27	DESE	DESE	DESE	DESE		-67.5	-80.27	DESE	DESE	DESE	DESE		71.3	72.4	DESE	TUND	TUND	TUND
-67.5	-74.74	DESE	DESE	DESE	DESE		-67.5	-74.74	DESE	DESE	DESE	DESE		75	13	TREG	TREG	TREG	TRSE
-67.5	-69.21	DESE	DESE	DESE	DESE		-67.5	-69.21	DESE	DESE	DESE	DESE		75	16.7	TREG	TEXE	TREG	TREG
-67.5	-63.68	DESE	DESE	DESE	DESE		-67.5	-63.68	DESE	DESE	DESE	DESE		75	20.4	TREG	TREG	TREG	TREG
-67.5	-52.61	WTEG	WTEG	WTEG	WTEG		-67.5	-52.61	WTEM	WTEM	WTEM	WTEM		75	24.1	TREG	TREG	TREG	TREG
-67.5	-47.07	WTEG	WTEG	WTEG	WTEG		-67.5	-47.07	WTEG	WTEG	WTEG	WTEG		75	27.8	WTEG	WTEG	WTEG	WTEG
-67.5	-41.53	WTEG	WTEG	WTEG	WTEG		-67.5	-41.53	WTEG	WTEG	WTEG	WTEG		75	31.5	TEDE	TEDE	TEDE	TEDE
-67.5	-36	WTEG	WTEG	WTEG	WTEG		-67.5	-36	WTEG	WTEG	WTEG	WTEG		75	35.3	CLMX	TEGR	TEDE	TEDE
-67.5	-30.46	WTEG	WTEG	WTEG	WTEG		-67.5	-30.46	WTEG	WTEG	WTEG	WTEG		75	39	CLMX	CLMX	CLMX	CLMX
-67.5	-24.92	WTEG	WTEG	WTEG	WTEG		-67.5	-24.92	WTEG	WTEG	WTEG	WTEG		75	42.7	TEDE	TEDE	TEDE	TEDE
-67.5	-19.38	WTEG	WTEG	WTEG	WTEG		-67.5	-19.38	WTEG	WTEG	WTEG	WTEG		75	46.4	TEDE	TEGR	TEDE	TEDE
-67.5	-13.84	TEXE	TREG	TREG	TREG		-67.5	-13.84	TEGR	TREG	TREG	TREG		75	50.1	TEDE	TEDE	TEDE	TEDE
-67.5	-8.31	TEGR	TREG	TREG	TRSE		-67.5	-8.31	TEGR	TREG	TREG	TREG		75	53.8	WTEM	WTEM	WTEM	WTEM
-67.5	-2.77	TEXE	TREG	TREG	TREG		-67.5	-2.77	TEGR	TREG	TREG	TREG		75	57.5	COEG	WTEM	WTEM	WTEM
-67.5	2.77	TREG	TREG	TREG	TREG		-67.5	2.77	TREG	TREG	TREG	TREG		75	61.2	CLMX	COEG	WTEM	WTEM
-67.5	8.31	TREG	TREG	TREG	TREG		-67.5	8.31	TREG	TREG	TREG	TREG		75	64.9	TUND	TUND	CLDE	CLDE
-67.5	41.53	WTEG	WTEG	WTEG	WTEG		-67.5	41.53	WTEG	WTEG	WTEG	WTEG		75	68.7	CLDE	CLDE	CLDE	CLDE
-67.5	47.07	TEDE	TEDE	TEDE	WTEM		-67.5	47.07	TEDE	TEDE	TEDE	WTEM		78.8	9.3	TREG	TREG	TREG	TREG
-67.5	52.61	TUND	WTEM	WTEM	WTEM		-67.5	52.61	CLMX	WTEM	WTEM	WTEM		78.8	13	TREG	TREG	TRSE	TREG
-67.5	58.14	COEG	WTEM	WTEM	WTEM		-67.5	58.14	CLMX	CLMX	CLEG	CLMX		78.8	16.7	TREG	TRSE	TREG	TREG
-67.5	63.68	DESE	DESE	DESE	DESE		-67.5	63.68	DESE	DESE	DESE	DESE		78.8	20.4	TREG	TREG	TRSE	TRSE
-67.5	69.21	DESE	DESE	DESE	DESE		-67.5	69.21	DESE	DESE	DESE	DESE		78.8	24.1	TEXE	WTEG	WTEG	WTEG
-67.5	74.74	DESE	DESE	DESE	DESE		-67.5	74.74	DESE	DESE	DESE	DESE		78.8	27.8	WTEG	WTEG	WTEG	WTEG
-67.5	80.27	DESE	DESE	DESE	DESE		-67.5	80.27	DESE	DESE	DESE	DESE		78.8	31.5	TEDE	TEDE	TEDE	WTEM
-61.88	-85.76	DESE	DESE	DESE	DESE		-61.88	-85.76	DESE	DESE	DESE	DESE		78.8	35.3	TEGR	CLMX	CLMX	CLMX
-61.88	-80.27	DESE	DESE	DESE	DESE		-61.88	-80.27	DESE	DESE	DESE	DESE		78.8	39	CLMX	CLMX	CLEG	CLMX
-61.88	-74.74	DESE	DESE	DESE	DESE		-61.88	-74.74	DESE	DESE	DESE	DESE		78.8	42.7	TEDE	TEDE	TEDE	TEDE
-61.88	-69.21	DESE	DESE	DESE	DESE		-61.88	-69.21	DESE	DESE	DESE	DESE		78.8	46.4	TEGR	TEDE	TEDE	TEDE
-61.88	-63.68	DESE	DESE	DESE	DESE		-61.88	-63.68	DESE	DESE	DESE	DESE		78.8	50.1	WTEM	WTEM	WTEM	WTEM
-61.88	-41.53	WTEG	WTEG	WTEG	WTEG		-61.88	-41.53	WTEG	WTEG	WTEG	WTEG		78.8	53.8	TEGR	WTEM	WTEM	WTEM
-61.88	-36	WTEG	WTEG	WTEG	WTEG		-61.88	-36	WTEG	WTEG	WTEG	WTEG		78.8	57.5	COEG	WTEM	WTEM	WTEM
-61.88	-30.46	TREG	TREG	TREG	TREG		-61.88	-30.46	TEGR	WTEG	WTEG	WTEG		78.8	61.2	TUND	TUND	WTEM	WTEM
-61.88	-24.92	TEGR	TREG	TREG	TREG		-61.88	-24.92	TEGR	TEXE	TREG	TREG		78.8	64.9	CLDE	CLDE	CLDE	CLDE
-61.88	-19.38	TEGR	TEGR	TEXE	TREG		-61.88	-19.38	TEGR	TEXE	TREG	TREG		78.8	68.7	CLDE	CLDE	CLDE	CLDE
-61.88	-13.84	TEGR	TEGR	TEGR	TREG		-61.88	-13.84	TEGR	TEGR	TREG	TREG		78.8	72.4	TUND	TUND	TUND	TUND
-61.88	-8.31	TEGR	TEGR	TEGR	TEGR		-61.88	-8.31	TEGR	TEGR	TEGR	TREG		82.5	20.4	TREG	TREG	TRSE	TREG
-61.88	-2.77	TREG	TREG	TREG	TREG		-61.88	-2.77	TEXE	TREG	TREG	TREG		82.5	24.1	WTEG	WTEG	WTEG	WTEG
-61.88	2.77	TREG	TREG	TREG	TREG		-61.88	2.77	TREG	TREG	TREG	TREG		82.5	27.8	WTEG	WTEG	WTEG	WTEG
-61.88	8.31	TREG	TREG	TREG	TREG		-61.88	8.31	TREG	TREG	TREG	TREG		82.5	31.5	CLMX	CLMX	CLMX	CLMX
-61.88	13.84	TREG	TREG	TREG	TREG		-61.88	13.84	TREG	TREG	TREG	TREG		82.5	35.3	DESE	TEGR	CLMX	CLMX
-61.88	47.07	WTEG	WTEG	WTEG	WTEG		-61.88	47.07	WTEG	WTEG	WTEG	WTEG		82.5	39	CLMX	CLMX	CLMX	CLEG
-61.88	52.61	TEDE	TEDE	TEDE	WTEM		-61.88	52.61	TUND	WTEM	WTEM	WTEM		82.5	42.7	TEDE	TEDE	TEDE	TEDE
-61.88	58.14	CLMX	CLEG	CLEG	CLEG		-61.88	58.14	DESE	DESE	DESE	TEGR		82.5	46.4	COEG	WTEM	TEGR	WTEM
-61.88	74.74	DESE	DESE	DESE	DESE		-61.88	74.74	DESE	DESE	DESE	DESE		82.5	50.1	COEG	WTEM	WTEM	WTEM
-61.88	80.27	DESE	DESE	DESE	DESE		-61.88	80.27	DESE	DESE	DESE	DESE		82.5	53.8	COEG	WTEM	WTEM	WTEM
-56.25	-85.76	DESE	DESE	DESE	DESE		-56.25	-85.76	DESE	DESE	DESE	DESE		82.5	57.5	COEG	WTEM	WTEM	WTEM
-56.25	-80.27	DESE	DESE	DESE	DESE		-56.25	-80.27	DESE	DESE	DESE	DESE		82.5	61.2	TUND	COEG	WTEM	WTEM
-56.25	-63.68	DESE	DESE	DESE	DESE		-56.25	-63.68	DESE	DESE	DESE	DESE		82.5	64.9	TUND	CLDE	CLDE	CLDE
-56.25	-41.53	WTEG	WTEG	WTEG	WTEG		-56.25	-41.53	WTEG	WTEG	WTEG	WTEG		82.5	68.7	TUND	TUND	CLDE	CLDE
-56.25	-36	TEGR	WTEG	WTEG	WTEG		-56.25	-36	TEGR	TEGR	WTEG	WTEG		82.5	72.4	TUND	TUND	CLDE	CLDE
-56.25	-30.46	TEGR	TEGR	TEGR	TREG		-56.25	-30.46	TEGR	TEGR	TEGR	TEGR		86.3	20.4	TREG	TREG	TREG	TREG
-56.25	-24.92	TEGR	TEGR	TEGR	TEGR		-56.25	-24.92	TEGR	TEGR	TEGR	TEGR		86.3	24.1	WTEG	WTEG	WTEG	WTEG
-56.25	-19.38	TEGR	TEGR	TEGR	TEGR		-56.25	-19.38	TEGR	TEGR	TEGR	TEGR		86.3	27.8	TEDE	WTEM	WTEM	WTEM
-56.25	-13.84	TEGR	TEGR	TEGR	TEGR		-56.25	-13.84	TEGR	TEGR	TEGR	TEGR		86.3	31.5	TEGR	TEGR	CLMX	CLMX
-56.25	-8.31	TEGR	TEGR	TEGR	TREG		-56.25	-8.31	TEGR	TEGR	TREG	TREG		86.3	35.3	DESE	DESE	TEGR	TEGR
-56.25	-2.77	TREG	TREG	TREG	TREG		-56.25	-2.77	TREG	TREG	TREG	TREG		86.3	39	CLMX	WTEM	WTEM	WTEM
-56.25	2.77	TREG	TREG	TREG	TREG		-56.25	2.77	TREG	TREG	TREG	TREG		86.3	42.7	TEGR	TEGR	CLMX	TEGR
-56.25	8.31	TREG	TREG	TREG	TREG		-56.25	8.31	TREG	TREG	TREG	TREG		86.3	46.4	TEGR	TEGR	WTEM	TEGR
-56.25	52.61	TEDE	TEDE	TEDE	TEDE		-56.25	52.61	CLMX	CLEG	CLEG	CLEG		86.3	50.1	CLMX	WTEM	WTEM	WTEM
-56.25	69.21	DESE	DESE	DESE	DESE		-56.25	69.21	DESE	DESE	DESE	DESE		86.3	53.8	COEG	WTEM	WTEM	WTEM
-56.25	74.74	DESE	DESE	DESE	DESE		-56.25	74.74	DESE	DESE	DESE	DESE		86.3	57.5	COEG	COEG	WTEM	WTEM
-56.25	80.27	DESE	DESE	DESE	DESE		-56.25	80.27	DESE	DESE	DESE	DESE		86.3	61.2	CLMX	WTEM	WTEM	WTEM
-50.63	-85.76	DESE	DESE	DESE	DESE		-50.63	-85.76	DESE	DESE	DESE	DESE		86.3	64.9	TUND	CLDE	CLDE	CLDE
-50.63	-80.27	DESE	DESE	DESE	DESE		-50.63	-80.27	DESE	DESE	DESE	DESE		86.3	68.7	CLDE	CLDE	CLDE	CLDE
-50.63	-30.46	TEGR	TREG	TREG	TEGR		-50.63	-30.46	TEGR	TEGR	TEGR	TEGR		86.3	72.4	TUND	CLDE	CLDE	CLDE
-50.63	-24.92	TEGR	TEGR	TEGR	TREG		-50.63	-24.92	TEGR	TEGR	TEGR	TREG		90	24.1	WTEG	WTEG	WTEG	WTEG
-50.63	-19.38	TEGR	TEGR	TEGR	TEGR		-50.63	-19.38	TEGR	TEGR	TEGR	TEGR		90	27.8	TEDE	WTEM	WTEM	TEDE
-50.63	-13.84	TEGR	TEGR	TEXE	TREG		-50.63	-13.84	TEGR	TEXE	TREG	TREG		90	31.5	TEGR	TEGR	TEGR	CLMX
-50.63	-8.31	TREG	TREG	TREG	TREG		-50.63	-8.31	TEXE	TREG	TREG	TRSE		90	35.3	DESE	DESE	TEGR	TEGR
-50.63	-2.77	TREG	TREG	TREG	TREG		-50.63	-2.77	TREG	TREG	TREG	TREG		90	39	CLMX	COMX	COEG	WTEM
-50.63	2.77	TREG	TREG	TREG	TREG		-50.63	2.77	TEXE	TREG	TREG	TREG		90	42.7	TEGR	TEGR	TEGR	TEGR
-50.63	63.68	DESE	DESE	DESE	DESE		-50.63	63.68	DESE	DESE	DESE	DESE		90	46.4	TEGR	WTEM	TEGR	WTEM
-50.63	69.21	DESE	DESE	DESE	DESE		-50.63	69.21	DESE	DESE	DESE	DESE		90	50.1	CLMX	COEG	WTEM	COMX
-50.63	74.74	DESE	DESE	DESE	DESE		-50.63	74.74	DESE	DESE	DESE	DESE		90	53.8	CLMX	COEG	WTEM	WTEM
-50.63	80.27	DESE	DESE	DESE	DESE		-50.63	80.27	DESE	DESE	DESE	DESE		90	57.5	CLMX	COEG	WTEM	WTEM
-45	-85.76	DESE	DESE	DESE	DESE		-45	-85.76	DESE	DESE	DESE	DESE		90	61.2	TUND	CLDE	CLDE	CLDE
-45	-80.27	DESE	DESE	DESE	DESE		-45	-80.27	DESE	DESE	DESE	DESE		90	64.9	TUND	CLDE	CLDE	CLDE
-45	-24.92	TREG	TREG	TREG	TREG		-45	-24.92	TREG	TREG	TREG	TREG		90	68.7	CLDE	CLDE	CLDE	CLDE
-45	-19.38	TREG	TREG	TREG	TREG		-45	-19.38	TREG	TREG	TREG	TREG		90	72.4	CLDE	CLDE	CLDE	CLDE
-45	-13.84	TREG	TREG	TREG	TREG		-45	-13.84	TREG	TREG	TREG	TREG		93.8	20.4	TREG	TREG	TREG	TREG
-45	-8.31	TREG	TREG	TREG	TREG		-45	-8.31	TEXE	TREG	TREG	TREG		93.8	24.1	WTEG	WTEG	WTEG	WTEG
-45	-2.77	TREG	TREG	TREG	TREG		-45	-2.77	TREG	TREG	TREG	TREG		93.8	27.8	TEDE	TEDE	WTEM	WTEM
-45	63.68	DESE	DESE	DESE	DESE		-45	63.68	DESE	DESE	DESE	DESE		93.8	31.5	TEGR	TEGR	CLMX	CLMX
-45	69.21	DESE	DESE	DESE	DESE		-45	69.21	DESE	DESE	DESE	DESE		93.8	35.3	DESE	DESE	DESE	TEGR
-45	74.74	DESE	DESE	DESE	DESE		-45	74.74	DESE	DESE	DESE	DESE		93.8	39	CLMX	COEG	WTEM	WTEM
-45	80.27	DESE	DESE	DESE	DESE		-45	80.27	DESE	DESE	DESE	DESE		93.8	42.7	TEGR	TEGR	TEGR	TEGR
-45	85.76	DESE	DESE	DESE	DESE		-45	85.76	DESE	DESE	DESE	DESE		93.8	46.4	COEG	WTEM	WTEM	WTEM
-39.38	-85.76	DESE	DESE	DESE	DESE		-39.38	-85.76	DESE	DESE	DESE	DESE		93.8	50.1	CLMX	CLMX	COMX	WTEM
-39.38	-80.27	DESE	DESE	DESE	DESE		-39.38	-80.27	DESE	DESE	DESE	DESE		93.8	53.8	CLMX	WTEM	COEG	WTEM
-39.38	-24.92	TREG	TREG	TREG	TREG		-39.38	-24.92	TREG	TREG	TREG	TREG		93.8	57.5	CLMX	WTEM	WTEM	WTEM
-39.38	-19.38	TREG	TREG	TREG	TREG		-39.38	-19.38	TREG	TREG	TREG	TREG		93.8	61.2	TUND	CLDE	CLDE	CLDE
-39.38	-13.84	TREG	TREG	TREG	TREG		-39.38	-13.84	TREG	TREG	TREG	TREG		93.8	64.9	TUND	CLDE	CLDE	CLDE
-39.38	-8.31	TREG	TREG	TREG	TREG		-39.38	-8.31	TREG	TREG	TREG	TREG		93.8	68.7	CLDE	CLDE	CLDE	CLDE
-39.38	-2.77	TREG	TREG	TREG	TREG		-39.38	-2.77	TREG	TREG	TRSE	TREG		93.8	72.4	CLDE	CLDE	CLDE	CLDE
-39.38	63.68	DESE	DESE	DESE	DESE		-39.38	63.68	DESE	DESE	DESE	DESE		93.8	76.1	DESE	DESE	DESE	TUND
-39.38	69.21	DESE	DESE	DESE	DESE		-39.38	69.21	DESE	DESE	DESE	DESE		97.5	16.7	TREG	TEXE	TREG	TREG
-39.38	74.74	DESE	DESE	DESE	DESE		-39.38	74.74	DESE	DESE	DESE	DESE		97.5	20.4	TREG	TREG	TREG	TREG
-39.38	80.27	DESE	DESE	DESE	DESE		-39.38	80.27	DESE	DESE	DESE	DESE		97.5	24.1	WTEG	WTEG	WTEG	WTEG
-39.38	85.76	DESE	DESE	DESE	DESE		-39.38	85.76	DESE	DESE	DESE	DESE		97.5	27.8	TEDE	TEDE	TEDE	TEDE
-33.75	-85.76	DESE	DESE	DESE	DESE		-33.75	-85.76	DESE	DESE	DESE	DESE		97.5	31.5	CLMX	CLMX	CLMX	CLEG
-33.75	-80.27	DESE	DESE	DESE	DESE		-33.75	-80.27	DESE	DESE	DESE	DESE		97.5	35.3	TEGR	TEGR	CLMX	CLMX
-33.75	-13.84	TREG	TREG	TREG	TREG		-33.75	-13.84	TREG	TREG	TREG	TREG		97.5	39	CLMX	WTEM	WTEM	WTEM
-33.75	-8.31	TREG	TREG	TREG	TREG		-33.75	-8.31	TREG	TREG	TREG	TREG		97.5	42.7	TEGR	WTEM	WTEM	WTEM
-33.75	63.68	TUND	WTEM	WTEM	WTEM		-33.75	63.68	DESE	DESE	DESE	DESE		97.5	46.4	CLMX	WTEM	COEG	WTEM
-33.75	69.21	DESE	DESE	DESE	DESE		-33.75	69.21	DESE	DESE	DESE	DESE		97.5	50.1	CLMX	CLMX	CLMX	CLEG
-33.75	74.74	DESE	DESE	DESE	DESE		-33.75	74.74	DESE	DESE	DESE	DESE		97.5	53.8	TEGR	COEG	COEG	WTEM
-33.75	80.27	DESE	DESE	DESE	DESE		-33.75	80.27	DESE	DESE	DESE	DESE		97.5	57.5	CLMX	COEG	WTEM	WTEM
-33.75	85.76	DESE	DESE	DESE	DESE		-33.75	85.76	DESE	DESE	DESE	DESE		97.5	61.2	TUND	CLDE	CLDE	CLDE
-28.13	-85.76	DESE	DESE	DESE	DESE		-28.13	-85.76	DESE	DESE	DESE	DESE		97.5	64.9	TUND	CLDE	CLDE	CLDE
-28.13	-80.27	DESE	DESE	DESE	DESE		-28.13	-80.27	DESE	DESE	DESE	DESE		97.5	68.7	CLDE	CLDE	CLDE	CLDE
-28.13	-74.74	DESE	DESE	DESE	DESE		-28.13	-74.74	DESE	DESE	DESE	DESE		97.5	72.4	CLDE	CLDE	CLDE	CLDE
-28.13	69.21	DESE	DESE	DESE	DESE		-28.13	69.21	DESE	DESE	DESE	DESE		101.3	-1.9	TREG	TREG	TREG	TREG
-28.13	74.74	DESE	DESE	DESE	DESE		-28.13	74.74	DESE	DESE	DESE	DESE		101.3	1.9	TREG	TRSE	TREG	TREG
-28.13	80.27	DESE	DESE	DESE	DESE		-28.13	80.27	DESE	DESE	DESE	DESE		101.3	5.6	TREG	TREG	TRSE	TREG
-28.13	85.76	DESE	DESE	DESE	DESE		-28.13	85.76	DESE	DESE	DESE	DESE		101.3	13	TEXE	TREG	TREG	TREG
-22.5	-85.76	DESE	DESE	DESE	DESE		-22.5	-85.76	DESE	DESE	DESE	DESE		101.3	16.7	TREG	TREG	TREG	TREG
-22.5	-80.27	DESE	DESE	DESE	DESE		-22.5	-80.27	DESE	DESE	DESE	DESE		101.3	20.4	WTEG	WTEG	WTEG	WTEG
-22.5	-74.74	DESE	DESE	DESE	DESE		-22.5	-74.74	DESE	DESE	DESE	DESE		101.3	24.1	WTEG	WTEG	WTEG	WTEG
-22.5	63.68	WTEM	WTEM	WTEM	WTEM		-22.5	63.68	DESE	DESE	DESE	DESE		101.3	27.8	WTEG	WTEG	WTEG	WTEG
-22.5	74.74	DESE	DESE	DESE	DESE		-22.5	74.74	DESE	DESE	DESE	DESE		101.3	31.5	TEGR	TEDE	TEDE	WTEM
-22.5	80.27	DESE	DESE	DESE	DESE		-22.5	80.27	DESE	DESE	DESE	DESE		101.3	35.3	CLMX	CLMX	CLEG	CLEG
-22.5	85.76	DESE	DESE	DESE	DESE		-22.5	85.76	DESE	DESE	DESE	DESE		101.3	39	CLMX	WTEM	WTEM	WTEM
-16.88	-85.76	DESE	DESE	DESE	DESE		-16.88	-85.76	DESE	DESE	DESE	DESE		101.3	42.7	TEGR	WTEM	WTEM	WTEM
-16.88	-80.27	DESE	DESE	DESE	DESE		-16.88	-80.27	DESE	DESE	DESE	DESE		101.3	46.4	CLMX	WTEM	WTEM	WTEM
-16.88	-74.74	DESE	DESE	DESE	DESE		-16.88	-74.74	DESE	DESE	DESE	DESE		101.3	50.1	CLMX	CLMX	COEG	WTEM
-16.88	8.31	TEGR	TREG	TREG	TREG		-16.88	8.31	TEGR	TEXE	TEXE	TREG		101.3	53.8	CLMX	COEG	COMX	WTEM
-16.88	13.84	TEGR	TEGR	TEGR	TEGR		-16.88	13.84	TEGR	TEGR	TEGR	TEGR		101.3	57.5	TEGR	CLDE	CLDE	CLDE
-16.88	19.38	TEGR	TEGR	TEGR	TEGR		-16.88	19.38	DESE	DESE	DESE	DESE		101.3	61.2	TUND	CLDE	CLDE	CLDE
-16.88	24.92	TEGR	TEGR	TEGR	TEGR		-16.88	24.92	TEGR	TEGR	TEGR	TEGR		101.3	64.9	TUND	CLDE	CLDE	CLDE
-16.88	63.68	TEDE	TEDE	TEDE	WTEM		-16.88	63.68	CLMX	CLEG	CLEG	CLEG		101.3	68.7	CLDE	CLDE	CLDE	CLDE
-11.25	-85.76	DESE	DESE	DESE	DESE		-11.25	-85.76	DESE	DESE	DESE	DESE		101.3	72.4	CLDE	CLDE	CLDE	CLDE
-11.25	-80.27	DESE	DESE	DESE	DESE		-11.25	-80.27	DESE	DESE	DESE	DESE		101.3	76.1	TUND	TUND	TUND	TUND
-11.25	-74.74	DESE	DESE	DESE	DESE		-11.25	-74.74	DESE	DESE	DESE	DESE		105	-5.6	TREG	TREG	TREG	TREG
-11.25	8.31	TEGR	TREG	TREG	TREG		-11.25	8.31	TEGR	TREG	TREG	TREG		105	9.3	TREG	TREG	TREG	TREG
-11.25	13.84	TEGR	TEXE	TREG	TEXE		-11.25	13.84	TEGR	TEGR	TEGR			105	13	TREG	TREG	TREG	TREG
-11.25	19.38	TEGR	TEGR	TEGR	TEXE		-11.25	19.38	DESE	DESE	DESE	DESE		105	16.7	TREG	TREG	TREG	TREG
-11.25	24.92	TEGR	TEGR	TEGR	TEGR		-11.25	24.92	TEGR	TEGR	TEGR	TEGR		105	20.4	WTEG	WTEG	WTEG	WTEG
-11.25	30.46	TEGR	TEGR	TEGR	TREG		-11.25	30.46	TEGR	TEGR	TEGR	TEGR		105	24.1	WTEG	WTEG	WTEG	WTEG
-11.25	41.53	TREG	TREG	TREG	TREG		-11.25	41.53	WTEG	WTEG	WTEG	WTEG		105	27.8	WTEG	WTEG	WTEG	WTEG
-5.63	-85.76	DESE	DESE	DESE	DESE		-5.63	-85.76	DESE	DESE	DESE	DESE		105	31.5	WTEM	WTEM	WTEM	WTEM
-5.63	-80.27	DESE	DESE	DESE	DESE		-5.63	-80.27	DESE	DESE	DESE	DESE		105	35.3	TEDE	TEDE	TEDE	WTEM
-5.63	-74.74	DESE	DESE	DESE	DESE		-5.63	-74.74	DESE	DESE	DESE	DESE		105	39	TEGR	WTEM	WTEM	WTEM
-5.63	8.31	TEXE	TREG	TREG	TRSE		-5.63	8.31	TEGR	TREG	TREG	TREG		105	42.7	WTEM	WTEM	WTEM	WTEM
-5.63	13.84	TEGR	TREG	TREG	TREG		-5.63	13.84	TEGR	TEXE	TEGR	TEGR		105	46.4	CLMX	COEG	WTEM	COEG
-5.63	19.38	TEGR	TEGR	TEGR	TEGR		-5.63	19.38	DESE	DESE	DESE	DESE		105	50.1	CLMX	COEG	WTEM	WTEM
-5.63	24.92	TEGR	TEGR	TEGR	TEGR		-5.63	24.92	DESE	TEGR	TEGR	TEGR		105	53.8	CLMX	COMX	WTEM	WTEM
-5.63	30.46	DESE	TEGR	TEGR	TEGR		-5.63	30.46	DESE	TEGR	TEGR	TEGR		105	57.5	TEGR	CLDE	CLDE	CLDE
-5.63	36	TREG	TREG	TREG	TREG		-5.63	36	TREG	TREG	TREG	TREG		105	61.2	TUND	CLDE	CLDE	CLDE
-5.63	41.53	WTEG	WTEG	WTEG	WTEG		-5.63	41.53	WTEG	WTEG	WTEG	WTEG		105	64.9	TUND	CLDE	CLDE	CLDE
-5.63	47.07	WTEG	WTEG	WTEG	WTEG		-5.63	47.07	WTEG	WTEG	WTEG	WTEG		105	68.7	CLDE	CLDE	CLDE	CLDE
-5.63	52.61	WTEG	WTEG	WTEG	WTEG		-5.63	52.61	WTEG	WTEG	WTEG	WTEG		105	72.4	CLDE	CLDE	CLDE	CLDE
-5.63	58.14	WTEG	WTEG	WTEG	WTEG		-5.63	58.14	WTEG	WTEG	WTEG	WTEG		105	76.1	TUND	TUND	TUND	TUND
														108.8	13	TREG	TREG	TREG	TREG
														108.8	24.1	WTEG	WTEG	WTEG	WTEG
														108.8	27.8	WTEG	WTEG	WTEG	WTEG
														108.8	31.5	TEDE	TEDE	TEDE	TEDE
														108.8	35.3	TEDE	TEDE	WTEM	WTEM
														108.8	39	TEGR	WTEM	WTEM	COEG
														108.8	42.7	COEG	WTEM	WTEM	WTEM
														108.8	46.4	CLMX	COEG	WTEM	WTEM
														108.8	50.1	CLMX	COEG	WTEM	WTEM
														108.8	53.8	TEGR	CLDE	CLDE	CLDE
														108.8	57.5	TEGR	CLDE	CLDE	CLDE
														108.8	61.2	TUND	CLDE	CLDE	CLDE
														108.8	64.9	CLDE	CLDE	CLDE	CLDE
														108.8	68.7	CLDE	CLDE	CLDE	CLDE
														108.8	72.4	CLDE	CLDE	CLDE	CLDE
														108.8	76.1	DESE	DESE	DESE	TUND
														112.5	-1.9	TREG	TREG	TREG	TREG
														112.5	1.9	TREG	TREG	TREG	TREG
														112.5	24.1	WTEG	WTEG	WTEG	WTEG
														112.5	27.8	WTEG	WTEG	WTEG	WTEG
														112.5	31.5	TEDE	TEDE	TEDE	TEDE
														112.5	35.3	TEDE	WTEM	WTEM	WTEM
														112.5	39	TEDE	TEDE	TEDE	WTEM
														112.5	42.7	TEGR	WTEM	WTEM	WTEM
														112.5	46.4	CLMX	TEGR	WTEM	WTEM
														112.5	50.1	CLMX	COEG	WTEM	WTEM
														112.5	53.8	TEGR	CLDE	CLDE	CLDE
														112.5	57.5	TEGR	CLDE	CLDE	CLDE
														112.5	61.2	TUND	CLDE	CLDE	CLDE
														112.5	64.9	TUND	CLDE	CLDE	CLDE
														112.5	68.7	CLDE	CLDE	CLDE	CLDE
														112.5	72.4	CLDE	CLDE	CLDE	CLDE
														112.5	76.1	DESE	DESE	DESE	DESE
														116.3	-31.5	TREG	TREG	TREG	TREG
														116.3	-27.8	TEGR	TREG	TREG	TREG
														116.3	-24.1	TEGR	TREG	TREG	TREG
														116.3	-1.9	TREG	TREG	TREG	TREG
														116.3	1.9	TREG	TREG	TREG	TREG
														116.3	5.6	TREG	TREG	TREG	TREG
														116.3	24.1	WTEG	WTEG	WTEG	WTEG
														116.3	27.8	WTEG	WTEG	WTEG	WTEG
														116.3	31.5	TEDE	TEDE	TEDE	TEDE
														116.3	35.3	TEDE	TEDE	TEDE	WTEM
														116.3	39	WTEM	WTEM	WTEM	WTEM
														116.3	42.7	COEG	WTEM	WTEM	WTEM
														116.3	46.4	CLMX	WTEM	WTEM	COEG
														116.3	50.1	TEGR	CLDE	CLDE	CLDE
														116.3	53.8	TEGR	CLDE	CLDE	CLDE
														116.3	57.5	TEGR	CLDE	CLDE	CLDE
														116.3	61.2	TUND	CLDE	CLDE	CLDE
														116.3	64.9	TUND	CLDE	CLDE	CLDE
														116.3	68.7	CLDE	CLDE	CLDE	CLDE
														116.3	72.4	CLDE	CLDE	CLDE	CLDE
														120	-31.5	TEGR	TEGR	WTEG	WTEG
														120	-27.8	TEXE	TEXE	WTEG	WTEG
														120	-24.1	TREG	TREG	TREG	TREG
														120	-20.4	TREG	TREG	TREG	TREG
														120	-5.6	TREG	TREG	TREG	TREG
														120	-1.9	TREG	TREG	TREG	TREG
														120	27.8	WTEG	WTEG	WTEG	WTEG
														120	31.5	WTEG	WTEG	WTEG	WTEG
														120	42.7	COEG	WTEM	WTEM	WTEM
														120	46.4	COEG	WTEM	WTEM	WTEM
														120	50.1	TEGR	CLMX	CLEG	CLMX
														120	53.8	TEGR	CLDE	CLDE	CLDE
														120	57.5	TEGR	CLDE	CLDE	CLDE
														120	61.2	TUND	CLDE	CLDE	CLDE
														120	64.9	TUND	CLDE	CLDE	CLDE
														120	68.7	CLDE	CLDE	CLDE	CLDE
														120	72.4	TUND	TUND	TUND	TUND
														123.8	-31.5	TEGR	WTEG	WTEG	WTEG
														123.8	-27.8	TEXE	WTEG	WTEG	WTEG
														123.8	-24.1	TREG	TREG	TREG	TREG
														123.8	-20.4	TREG	TREG	TREG	TREG
														123.8	-16.7	TREG	TREG	TREG	TREG
														123.8	13	TREG	TREG	TREG	TREG
														123.8	42.7	WTEM	WTEM	WTEM	WTEM
														123.8	46.4	COEG	WTEM	WTEM	WTEM
														123.8	50.1	TEGR	CLDE	CLDE	CLDE
														123.8	53.8	TEGR	CLDE	CLDE	CLDE
														123.8	57.5	TEGR	CLDE	CLDE	CLDE
														123.8	61.2	TUND	CLDE	CLDE	CLDE
														123.8	64.9	TUND	CLDE	CLDE	CLDE
														123.8	68.7	CLDE	CLDE	CLDE	CLDE
														123.8	72.4	TUND	TUND	TUND	TUND
														127.5	-31.5	TEGR	WTEG	WTEG	WTEG
														127.5	-27.8	TEXE	WTEG	WTEG	WTEG
														127.5	-24.1	TREG	TREG	TREG	TREG
														127.5	-20.4	TREG	TREG	TREG	TREG
														127.5	-16.7	TREG	TREG	TREG	TRSE
														127.5	35.3	WTEG	WTEG	WTEG	WTEG
														127.5	39	TEDE	TEDE	WTEM	WTEM
														127.5	42.7	TEGR	WTEM	WTEM	WTEM
														127.5	46.4	COEG	WTEM	WTEM	WTEM
														127.5	50.1	TEGR	CLDE	CLDE	CLDE
														127.5	53.8	TEGR	TEGR	CLDE	CLDE
														127.5	57.5	TEGR	CLDE	CLDE	CLDE
														127.5	61.2	TUND	CLDE	CLDE	CLDE
														127.5	64.9	CLDE	CLDE	CLDE	CLDE
														127.5	68.7	CLDE	CLDE	CLDE	CLDE
														127.5	72.4	TUND	TUND	TUND	TUND
														131.3	-27.8	TEXE	WTEG	WTEG	WTEG
														131.3	-24.1	WTEG	WTEG	WTEG	WTEG
														131.3	-20.4	TREG	TREG	TREG	TREG
														131.3	-16.7	TREG	TREG	TREG	TREG
														131.3	-13	TREG	TREG	TRSE	TREG
														131.3	31.5	WTEG	WTEG	WTEG	WTEG
														131.3	46.4	TEGR	WTEM	WTEM	WTEM
														131.3	50.1	TEGR	CLDE	CLDE	CLDE
														131.3	53.8	CLMX	CLMX	CLMX	CLMX
														131.3	57.5	CLMX	CLMX	WTEM	WTEM
														131.3	61.2	TUND	CLDE	CLDE	CLDE
														131.3	64.9	TUND	CLDE	CLDE	CLDE
														131.3	68.7	CLDE	CLDE	CLDE	CLDE
														135	-31.5	TEGR	WTEG	WTEG	WTEG
														135	-27.8	TEXE	WTEG	WTEG	WTEG
														135	-24.1	TREG	TREG	TREG	TREG
														135	-20.4	TREG	TREG	TREG	TRSE
														135	-16.7	TREG	TREG	TREG	TREG
														135	-13	TREG	TREG	TREG	TREG
														135	35.3	WTEG	WTEG	WTEG	WTEG
														135	46.4	COEG	WTEM	WTEM	WTEM
														135	50.1	CLMX	WTEM	WTEM	WTEM
														135	53.8	TEGR	CLMX	CLMX	COMX
														135	57.5	CLMX	COMX	COEG	COEG
														135	61.2	TUND	CLDE	CLDE	CLDE
														135	64.9	TUND	CLDE	CLDE	CLDE
														135	68.7	CLDE	CLDE	CLDE	CLDE
														138.8	-35.3	WTEG	WTEG	WTEG	WTEG
														138.8	-31.5	WTEG	WTEG	WTEG	WTEG
														138.8	-27.8	WTEG	WTEG	WTEG	WTEG
														138.8	-24.1	TREG	TREG	TRSE	TREG
														138.8	-20.4	TREG	TREG	TREG	TREG
														138.8	-5.6	TREG	TREG	TREG	TREG
														138.8	-1.9	TREG	TREG	TREG	TREG
														138.8	35.3	WTEG	WTEG	WTEG	WTEG
														138.8	50.1	CLMX	WTEM	WTEM	WTEM
														138.8	53.8	TEGR	CLMX	CLMX	COMX
														138.8	57.5	CLMX	CLMX	COEG	WTEM
														138.8	61.2	CLMX	CLMX	CLMX	CLEG
														138.8	64.9	TUND	CLDE	CLDE	CLDE
														138.8	68.7	CLDE	CLDE	CLDE	CLDE
														138.8	76.1	DESE	DESE	DESE	DESE
														142.5	-35.3	WTEG	WTEG	WTEG	WTEG
														142.5	-31.5	WTEG	WTEG	WTEG	WTEG
														142.5	-27.8	WTEG	WTEG	WTEG	WTEG
														142.5	-24.1	TREG	TREG	TREG	TREG
														142.5	-20.4	TREG	TREG	TREG	TRSE
														142.5	-16.7	TREG	TREG	TRSE	TREG
														142.5	-13	TREG	TREG	TREG	TREG
														142.5	-9.3	TREG	TREG	TREG	TREG
														142.5	-5.6	TREG	TREG	TREG	TREG
														142.5	42.7	TEDE	TEDE	WTEM	WTEM
														142.5	50.1	CLMX	CLEG	CLEG	CLEG
														142.5	61.2	CLMX	CLMX	CLEG	CLEG
														142.5	64.9	TUND	CLDE	CLDE	CLDE
														142.5	68.7	CLDE	CLDE	CLDE	CLDE
														142.5	72.4	TUND	TUND	TUND	TUND
														146.3	-42.7	WTEG	WTEG	WTEG	WTEG
														146.3	-39	WTEG	WTEG	WTEG	WTEG
														146.3	-35.3	WTEG	WTEG	WTEG	WTEG
														146.3	-31.5	WTEG	WTEG	WTEG	WTEG
														146.3	-27.8	WTEG	WTEG	WTEG	WTEG
														146.3	-24.1	WTEG	WTEG	WTEG	WTEG
														146.3	-20.4	TREG	TREG	TREG	TRSE
														146.3	61.2	CLMX	CLMX	CLMX	CLMX
														146.3	64.9	TUND	CLDE	CLDE	CLDE
														146.3	68.7	CLDE	CLDE	CLDE	CLDE
														146.3	72.4	TUND	TUND	TUND	TUND
														150	-35.3	WTEG	WTEG	WTEG	WTEG
														150	-31.5	WTEG	WTEG	WTEG	WTEG
														150	-27.8	WTEG	WTEG	WTEG	WTEG
														150	-24.1	TREG	TREG	TREG	TREG
														150	-5.6	TREG	TREG	TREG	TREG
														150	61.2	TUND	CLEG	CLEG	CLEG
														150	64.9	TUND	CLDE	CLDE	CLDE
														150	68.7	CLDE	CLDE	CLDE	CLDE
														153.8	61.2	CLMX	CLMX	CLEG	CLEG
														153.8	64.9	TUND	CLDE	CLDE	CLDE
														153.8	68.7	CLDE	CLDE	CLDE	CLDE
														157.5	53.8	CLMX	CLEG	CLEG	CLEG
														157.5	57.5	CLMX	CLEG	CLMX	CLEG
														157.5	64.9	TUND	CLDE	CLDE	CLDE
														157.5	68.7	CLDE	CLDE	CLDE	CLDE
														161.3	-9.3	TREG	TREG	TREG	TREG
														161.3	57.5	CLMX	CLMX	CLMX	CLMX
														161.3	61.2	CLMX	CLEG	CLEG	CLEG
														161.3	64.9	TUND	CLDE	CLDE	CLDE
														161.3	68.7	TUND	CLDE	CLDE	CLDE
														165	61.2	CLMX	CLMX	CLEG	CLEG
														165	64.9	TUND	CLDE	CLDE	CLDE
														165	68.7	TUND	CLDE	CLDE	CLDE
														168.8	-46.4	WTEG	WTEG	WTEG	WTEG
														168.8	61.2	CLMX	CLEG	CLEG	CLEG
														168.8	64.9	TUND	CLDE	CLDE	CLDE
														168.8	68.7	TUND	TUND	CLDE	TUND
														172.5	-42.7	WTEG	WTEG	WTEG	WTEG
														172.5	61.2	CLMX	CLMX	CLEG	CLEG
														172.5	64.9	CLMX	CLEG	CLEG	CLEG
														172.5	68.7	TUND	TUND	TUND	TUND
														176.3	-39	WTEG	WTEG	WTEG	WTEG
														176.3	64.9	CLMX	CLEG	CLEG	CLEG
														176.3	68.7	TUND	TUND	TUND	TUND

## Sheet: EDFig1b
Probability density function for meadow occurrence vs. climate factors
Climate factor	mean	sigma
MAT	-0.7	4.1
Mtwa	8.9	3.8
Mtco	-11.4	5
MAP	524	229

## Sheet: EDFig1c
Climate optima and tolerances of major pollen taxa
Taxa	MAT		Mtwa		Mtco		MAP
	optimum	tolerance	optimum	tolerance	optimum	tolerance	optimum	tolerance
Abies	1.88137	1.99013	10.1862	2.11228	-7.60087	2.35213	644.224	152.08
Picea	1.48668	2.29153	11.1083	2.3254	-9.51542	2.94721	558.561	202.986
Pinus	1.86806	3.91588	11.0394	3.8722	-8.37992	4.37637	527.054	241.06
Tsuga	2.70093	3.33278	10.6285	3.64205	-6.35535	3.18981	570.963	205.612
Betula	1.98908	3.12699	11.1747	3.45893	-8.61758	3.63386	576.992	185.095
Quercus	3.48849	4.73184	12.3153	4.86501	-6.61713	4.84944	607.485	158.965
Hippophae	2.62015	3.94418	12.2515	3.73551	-8.36392	4.63122	596.832	215.087
Rosaceae	0.763012	3.60425	10.5437	3.28652	-10.4269	4.4191	537.547	189.515
Artemisia	0.743789	4.17708	11.7997	4.54233	-11.7792	4.13818	333.824	195.839
Chenopodiaceae	2.23114	4.502	14.6109	5.2669	-11.7655	3.4469	185.976	153.615
Poaceae	-0.0799602	4.06847	10.8058	4.5199	-12.457	3.92696	378.568	196.377
Cyperaceae	-1.26158	3.12994	8.98688	2.68714	-12.886	3.78634	490.428	167.277
Thalictrum	-0.488403	3.42266	9.49459	3.05521	-11.7846	4.12617	491.162	178.881
Ranunculaceae	0.635265	3.83468	10.3595	3.50614	-10.4558	4.5353	533.036	190.518
Brassicaceae	1.23216	5.54499	12.3728	5.45527	-11.3612	5.71082	399.572	253.294
Asteraceae	0.210169	4.15139	10.5943	4.10937	-11.5343	4.63735	438.834	213.234
Polygonaceae	1.48662	4.3737	11.7483	5.31157	-10.2906	3.91364	456.307	252.121

## Sheet: EDFig2c-d-e
Sample scores on PCA axes 1 and 2				Taxa scores on PCA axes 1 and 2
Sample	PC1	PC2		Taxa	PC1	PC2
1	-0.169919	-0.314568		Abies	3.16642	1.55392
2	-0.0897136	-0.116287		Cedrus	0.020353	0.0146479
3	-0.0660738	-0.0784468		Cupressaceae	0.0012914	0.166218
4	0.114062	-0.386774		Larix	1.39537	0.989211
5	0.0108352	-0.0157079		Picea	7.84225	-0.512725
6	0.09767	-0.211727		Pinus	1.68746	0.404961
7	-0.0787129	0.0678692		Podocarpus	0.346013	0.123713
8	-0.0244424	-0.104926		Tsuga	0.96284	0.417858
9	0.119619	-0.0211319		Alnus	-0.114307	-0.0733541
10	0.0274165	-0.057786		Betula	0.0791596	0.0560742
11	-0.0446474	0.112834		Carpinus/Ostrya	-0.135896	-0.60592
12	0.0209632	-0.0939477		Carya	-0.000593008	-0.0109142
13	0.00849185	0.0189257		Celtis	-0.0176101	0.000744243
14	-0.00824502	-0.0622454		Corylus	-0.136436	-0.334167
15	0.0719312	0.139194		Juglans	-0.047891	-0.11235
16	0.00168005	-0.051996		Quercus	-0.308481	-0.0122601
17	-0.0509632	0.0455124		Salix	-0.0164233	0.0329211
18	-0.0303184	-0.0873489		Ulmus	0.0755814	-0.0415771
19	0.0167574	-0.0724601		Caprifoliaceae	0.000859188	-0.000502022
20	-0.0987623	0.0220144		Elaeagnaceae	-0.0215987	0.525128
21	-0.125878	0.045445		Ephedra	-0.324	-0.139388
22	-0.050974	-0.0568581		Fabaceae	-0.231974	-0.109426
23	0.0161295	-0.122955		Hippophae	-1.19438	1.81023
24	0.045156	-0.0370486		Nitraria	-0.145287	-0.0721856
25	-0.284522	0.30524		Rosaceae	-0.59798	-0.211597
26	-0.130634	0.00172128		Tamaricaceae	-0.0946435	-0.0883381
27	0.00309035	-0.102361		Apiaceae	-0.135858	-0.0232362
28	-0.0526982	0.0808082		Artemisia	-1.2693	0.208141
29	-0.136703	0.0856828		Aster-type	-1.42647	-0.835751
30	-0.074427	0.0124458		Anthemis-type	-0.448706	-0.0302524
31	-0.151759	-0.0692275		Brassicaceae	-1.86132	-0.525641
32	-0.315378	-0.176641		Campanulaceae	-0.00968063	-0.00142186
33	-0.188029	-0.0603732		Caryophyllaceae	-0.775274	-0.751172
34	-0.257273	0.0431845		Chenopodiaceae	-0.94802	0.0397945
35	-0.302131	-0.177316		Cyperaceae	-5.71308	3.29495
36	0.103897	0.0128725		Gentianaceae	-0.283283	-0.16506
37	-0.19632	0.161382		Humulus	-0.0289107	0.0236292
38	-0.213883	0.193794		Lamiaceae	-0.406809	-0.181457
39	-0.255211	0.054533		Liliaceae	-0.0605717	-0.0371181
40	-0.218474	0.131101		Asteraceae	-0.643085	-0.923181
41	-0.151773	-0.405462		Poaceae	-2.58267	-1.81922
42	-0.271859	0.065839		Polygonum	-0.977741	-1.06129
43	-0.277787	0.0141925		Ranunculaceae	-1.91684	-2.10426
44	-0.292853	0.16419		Rumex	-0.0945567	0.0171298
45	-0.255696	0.0176272		Saussurea-type	-0.50609	-0.0727906
46	-0.280752	0.15825		Taraxacum	-1.31549	-2.64758
47	-0.2612	-0.146551		Thalictrum-type	-1.09473	-0.513139
48	-0.316259	0.0906249
49	-0.327903	0.0337112
50	-0.195689	0.173647
51	-0.175752	0.261396
52	-0.161075	0.210767
53	-0.267917	0.265664
54	-0.223981	0.15584
55	-0.290111	0.0825849
56	-0.314211	0.110012
57	-0.27478	0.0688352
58	-0.370607	0.110119
59	-0.302296	0.150328
60	-0.315414	0.253285
61	-0.361783	0.108553
62	-0.267835	0.131957
63	-0.322379	0.225217
64	-0.323852	0.126719
65	-0.349891	0.183702
66	-0.269496	0.06409
67	-0.167627	0.011331
68	-0.170022	0.000924496
69	-0.128126	0.0263562
70	-0.218677	0.0904136
71	-0.285522	0.0558702
72	-0.190073	0.0626581
73	-0.215227	0.076862
74	-0.193134	0.154105
75	-0.215455	0.127474
76	-0.243595	0.0681543
77	-0.128431	-0.120388
78	0.452397	-0.355634
79	-0.174875	0.0915055
80	0.0893818	-0.0487771
81	0.332737	-0.255307
82	-0.18297	-0.391475
83	-0.0789335	-0.22673
84	-0.19605	-0.473143
85	-0.258039	0.192068
86	-0.121515	-0.0623397
87	-0.243884	0.152009
88	-0.251596	0.131948
89	-0.187422	0.107019
90	-0.211943	-0.0041778
91	-0.323072	0.242361
92	-0.231214	0.206506
93	-0.284335	0.134084
94	-0.235476	0.131573
95	-0.143002	-0.171893
96	-0.232204	-0.0185013
97	-0.119348	0.0657014
98	-0.00892404	-0.169981
99	-0.227795	-0.410603
100	0.444497	-0.154645
101	-0.281996	-0.0567083
102	-0.0898934	-0.116059
103	-0.0980803	-0.00734616
104	-0.0832408	0.141452
105	-0.0652281	0.0250197
106	0.0667183	0.0496549
107	-0.00770957	0.205775
108	0.108038	0.149191
109	-0.080584	-0.694349
110	-0.00505265	-0.296038
111	-0.181351	0.165247
112	-0.127742	-0.165668
113	-0.00191031	-0.60946
114	-0.0498841	-0.60137
115	0.140989	-0.0914013
116	-0.10514	-0.202039
117	-0.00987067	-0.377163
118	0.0170384	-0.327128
119	-0.277222	-0.234411
120	0.0191881	-0.283826
121	-0.00643543	-0.405651
122	-0.0739538	0.0604445
123	-0.0434828	-0.0968953
124	-0.0515746	-0.113258
125	-0.130386	0.110062
126	-0.130999	0.0385114
127	-0.26665	0.232703
128	0.0711722	-0.0131529
129	-0.257419	0.157421
130	-0.270876	0.236179
131	-0.32356	0.381648
132	-0.217913	0.258674
133	-0.0796548	0.194746
134	-0.232881	0.131324
135	-0.177512	0.145741
136	-0.164574	0.138373
137	-0.0495493	0.100408
138	-0.0367296	-0.0363991
139	-0.152137	0.13843
140	-0.128562	-0.0268871
141	-0.136332	0.119018
142	-0.274552	-0.226884
143	-0.327856	0.110575
144	-0.311877	-0.0195106
145	-0.350973	0.10323
146	-0.267125	-0.129826
147	-0.322288	0.195731
148	-0.310064	0.0462892
149	-0.352561	0.00853638
150	-0.240203	-0.255798
151	-0.310789	0.249707
152	-0.301908	0.0856952
153	-0.318574	0.172749
154	-0.343744	0.283221
155	-0.311159	0.184658
156	-0.389406	0.164586
157	-0.345161	0.150738
158	-0.301709	0.152528
159	-0.348154	0.156014
160	-0.324898	0.117276
161	-0.296038	0.118321
162	-0.323797	0.167898
163	-0.280453	0.0603796
164	-0.322502	0.177422
165	-0.277787	0.0141925
166	-0.304464	0.189291
167	-0.299485	0.0838358
168	-0.208195	0.261632
169	-0.314188	-0.138178
170	-0.319143	0.0504993
171	-0.222236	0.0175667
172	-0.27439	0.120767
173	-0.142518	-0.0420828
174	-0.270216	0.194997
175	-0.236787	0.125771
176	-0.273698	-0.0268409
177	-0.346301	-0.110467
178	-0.336983	-0.0897901
179	-0.295353	0.026422
180	-0.21548	-0.17103
181	-0.315423	-0.00806281
182	-0.302205	0.0652408
183	-0.256413	0.0786454
184	-0.338064	-0.0125345
185	-0.247519	0.0911312
186	-0.128623	0.135937
187	-0.146729	0.0324053
188	-0.215605	0.235935
189	-0.207489	-0.0348518
190	-0.286048	0.28555
191	-0.152131	0.0807058
192	-0.14789	0.212732
193	-0.239989	0.183338
194	-0.0199958	0.105329
195	-0.253543	0.100612
196	-0.236127	0.145479
197	-0.133555	0.0527321
198	-0.293966	-0.0980195
199	-0.252769	-0.169958
200	-0.22693	-0.101303
201	-0.205583	-0.0110748
202	-0.00270204	-0.187664
203	-0.241986	-0.293269
204	-0.307519	0.0171652
205	-0.3333	0.0531366
206	-0.317384	0.0120713
207	-0.249945	0.217335
208	-0.248924	-0.214891
209	-0.070622	-0.15061
210	-0.133485	-0.0429634
211	-0.196145	0.181743
212	-0.308463	0.331631
213	-0.0737207	0.115158
214	-0.145314	0.189483
215	-0.241817	0.162664
216	-0.172109	0.0650961
217	-0.0897646	0.0141482
218	-0.263518	0.154494
219	-0.218412	0.116312
220	0.0538629	0.000998941
221	0.134396	-0.0334191
222	0.20558	-0.0596378
223	0.226143	0.0833596
224	0.148907	0.0139905
225	0.0177251	-0.0197359
226	-0.0265654	0.117077
227	0.0718372	0.0972737
228	0.125254	0.00698082
229	0.255606	-0.114851
230	0.414803	-0.0312721
231	0.241317	-0.0541906
232	0.195318	0.0726865
233	0.0847664	0.0617222
234	0.00219227	0.0579878
235	-0.0155668	0.0518465
236	0.0249318	-0.0371763
237	0.0333789	-0.0112242
238	-0.280668	0.264673
239	-0.344248	0.218579
240	-0.307694	0.0345799
241	-0.33481	0.213604
242	-0.34253	0.226317
243	-0.210976	0.0943239
244	-0.390043	0.223108
245	-0.39729	0.25138
246	-0.28475	-0.0462478
247	-0.169712	-0.0134773
248	-0.341978	-0.163806
249	-0.15705	-0.100092
250	-0.0876387	-0.133766
251	-0.0377473	-0.102324
252	-0.180954	0.22206
253	0.100955	-0.233508
254	0.30904	-0.0640162
255	-0.242189	0.25185
256	-0.274802	0.245188
257	-0.184775	0.170422
258	-0.243482	0.154399
259	-0.278317	0.258825
260	-0.327095	0.241596
261	-0.279699	0.342201
262	-0.229646	0.246732
263	-0.248254	0.196576
264	-0.208222	0.252263
265	-0.344927	0.296787
266	-0.175313	0.0828142
267	-0.291122	0.205813
268	-0.211787	0.0779587
269	-0.36395	0.265629
270	-0.273746	0.198305
271	-0.191943	0.112405
272	-0.323001	0.161279
273	-0.251844	0.0116135
274	-0.236638	0.0590074
275	-0.363596	0.185251
276	-0.178707	-0.094202
277	-0.223189	-0.127738
278	-0.105372	-0.153359
279	-0.0592665	-0.130746
280	-0.248065	-0.401656
281	-0.135449	-0.627843
282	-0.0379256	-0.641217
283	-0.209087	-0.469253
284	-0.227618	-0.496352
285	-0.327506	0.0749743
286	-0.144395	-0.125639
287	-0.212841	-0.2118
288	-0.0549535	-0.226146
289	-0.301528	0.0391311
290	-0.357652	0.00665637
291	-0.326853	0.104248
292	-0.267515	0.079763
293	-0.280476	0.146786
294	-0.252306	0.102123
295	-0.330407	0.155717
296	-0.395742	0.0654651
297	-0.269462	0.123765
298	0.101584	-0.148781
299	0.155538	-0.0472709
300	0.055223	-0.0415161
301	0.3556	-0.224748
302	-0.18049	0.0610796
303	0.111409	0.0538103
304	-0.113818	0.336047
305	-0.283103	0.243993
306	-0.376528	0.239216
307	-0.398771	0.305923
308	-0.285764	0.222721
309	-0.360391	0.214987
310	-0.350187	0.0270992
311	-0.366748	0.215564
312	-0.286014	0.0665629
313	-0.218022	-0.284728
314	-0.329772	0.208493
315	-0.301176	0.11803
316	-0.227363	0.00116819
317	-0.313028	0.239086
318	-0.353495	0.130908
319	-0.307821	0.0783779
320	-0.289906	0.0562879
321	-0.270281	-0.111455
322	-0.28632	0.00544546
323	-0.189704	-0.147954
324	-0.178279	-0.104199
325	-0.358218	0.145967
326	-0.128818	-0.0356704
327	-0.254449	-0.00205258
328	-0.102201	0.117229
329	-0.0394725	-0.241979
330	-0.295145	-0.0331242
331	-0.303047	-0.20039
332	-0.253554	0.00145742
333	-0.216671	-0.170436
334	-0.28616	-0.0816729
335	-0.306891	0.0661931
336	0.0319834	-0.149301
337	-0.207348	0.0401721
338	-0.176925	0.088689
339	0.0364704	-0.10603
340	-0.256554	-0.0238366
341	-0.340997	0.0860092
342	-0.148906	-0.132124
343	-0.0742384	-0.0660285
344	-0.136367	-0.0653541
345	-0.194492	-0.0928338
346	-0.288685	0.0753125
347	-0.247595	-0.0675954
348	-0.0889955	-0.267253
349	-0.135694	-0.170496
350	0.117881	-0.435183
351	-0.0687397	-0.272101
352	-0.198597	-0.183371
353	-0.126056	-0.227913
354	-0.163572	-0.217673
355	-0.269941	-0.0661393
356	-0.34947	0.218943
357	-0.40282	0.269785
358	-0.29682	0.225444
359	-0.295526	0.137371
360	-0.316994	0.305256
361	-0.378131	0.309644
362	-0.368627	0.233093
363	-0.375748	0.298568
364	-0.376479	0.2034
365	-0.342316	0.121239
366	-0.404861	0.14205
367	-0.358976	0.135473
368	-0.324558	0.155494
369	-0.331291	0.305061
370	-0.257439	0.156654
371	-0.346482	0.232694
372	-0.308907	0.0483219
373	-0.32509	0.231904
374	-0.278932	0.134093
375	-0.248866	0.0128426
376	-0.324032	0.0703096
377	-0.301993	0.0671618
378	-0.247475	-0.218007
379	-0.207166	-0.253308
380	-0.240702	-0.114042
381	-0.171856	-0.314722
382	-0.352387	0.0815769
383	-0.269154	-0.0539536
384	-0.231684	-0.200813
385	-0.0282207	-0.0455229
386	-0.308644	0.0336558
387	-0.370057	-0.00566138
388	-0.328857	-0.198567
389	-0.14259	-0.345938
390	-0.32686	0.00433252
391	-0.393371	0.041409
392	-0.237813	-0.0874759
393	-0.236979	-0.241958
394	-0.168683	0.0854558
395	-0.3592	0.135448
396	-0.337836	-0.0628587
397	-0.271734	-0.118252
398	0.0387584	0.0626756
399	-0.0487657	0.0712826
400	-0.0785612	-0.0412974
401	-0.209303	0.00630062
402	-0.213809	0.270543
403	-0.0560222	-0.125788
404	0.0257399	-0.239353
405	-0.00928483	-0.0429946
406	0.13256	0.0516034
407	-0.0923133	0.121703
408	-0.0167106	0.127919
409	-0.13749	0.261566
410	-0.233058	0.290204
411	-0.205572	0.0730145
412	-0.0989698	0.114069
413	-0.243061	0.162759
414	-0.369462	0.214572
415	-0.32593	0.185572
416	-0.248474	0.225868
417	-0.138455	0.256127
418	-0.360582	0.210183
419	-0.199063	0.0628016
420	-0.312887	0.230236
421	-0.307506	0.0492488
422	-0.349049	0.0566115
423	-0.293187	0.0201057
424	-0.325835	0.149266
425	-0.300763	0.154757
426	-0.344541	0.197099
427	-0.337541	0.324569
428	-0.350407	0.268431
429	-0.376725	0.287389
430	-0.38827	0.309629
431	-0.374711	0.259448
432	-0.395118	0.358511
433	-0.296308	0.255924
434	-0.331697	0.277594
435	-0.304346	0.348207
436	-0.287585	0.264796
437	-0.139838	-0.0127008
438	-0.338363	0.0327906
439	-0.368788	0.131021
440	-0.323166	0.0330672
441	-0.249509	0.0896705
442	-0.181033	-0.105225
443	-0.387168	0.1472
444	-0.388787	0.134807
445	-0.363998	0.130705
446	-0.164628	0.0686384
447	-0.170838	0.0287096
448	-0.399858	0.126244
449	-0.367425	0.1969
450	-0.384967	0.168637
451	-0.327713	0.257363
452	-0.360483	0.167429
453	-0.327342	0.270735
454	-0.3389	0.105349
455	-0.272068	0.120548
456	-0.294188	0.115767
457	-0.319268	0.116917
458	-0.199029	-0.0777644
459	-0.121969	-0.106028
460	-0.326714	0.0636885
461	-0.233873	-0.0457165
462	-0.270256	0.169075
463	-0.211428	0.068771
464	-0.17181	-0.0718974
465	-0.129672	0.136506
466	-0.094811	0.153643
467	-0.232462	0.155188
468	-0.288787	0.176353
469	-0.28091	0.159726
470	-0.14811	0.248592
471	-0.191783	0.181526
472	0.118282	-0.0306204
473	-0.076171	-0.343042
474	-0.169513	-0.258175
475	-0.287523	-0.0380825
476	-0.174842	-0.239972
477	-0.310881	0.276838
478	-0.222105	-0.124693
479	-0.235529	-0.13534
480	-0.250199	-0.174599
481	-0.315665	0.0108446
482	-0.265087	0.0047095
483	-0.244185	0.0361577
484	-0.275267	0.0779506
485	-0.297498	0.150312
486	-0.310026	0.282231
487	-0.0811326	-0.113229
488	-0.106248	-0.143407
489	-0.193765	0.0240271
490	-0.0662765	0.264132
491	0.0716053	0.103787
492	0.0539352	0.079541
493	-0.133146	0.362886
494	-0.08294	0.122285
495	-0.147781	-0.0891046
496	-0.0393753	-0.0633457
497	-0.0591708	-0.0606172
498	-0.205695	0.153533
499	-0.333744	0.0461905
500	-0.246159	0.197944
501	-0.352185	0.107533
502	-0.110307	0.11034
503	-0.0544836	-0.320005
504	-0.233686	-0.105932
505	0.050384	-0.113213
506	-0.0683333	-0.334272
507	0.144644	-0.189377
508	-0.215741	-0.182122
509	-0.233404	-0.0289672
510	-0.103649	-0.237582
511	0.135031	-0.037263
512	0.0823865	-0.282899
513	-0.0472452	-0.191441
514	0.185941	-0.294813
515	-0.216847	-0.205366
516	-0.0556305	-0.243756
517	-0.32691	-0.232846
518	0.0852941	-0.149207
519	-0.157983	-0.30154
520	-0.142881	-0.159543
521	-0.282498	-0.0621744
522	-0.163795	-0.113457
523	-0.0388534	-0.0469217
524	-0.110851	-0.15714
525	0.115946	-0.0760749
526	0.245525	-0.242364
527	-0.23608	0.0363519
528	-0.159237	0.00761966
529	-0.220797	-0.025922
530	-0.27245	-0.320657
531	-0.0877339	0.0308541
532	-0.0117052	-0.110315
533	-0.0708426	0.0642865
534	0.132054	0.112648
535	-0.0570262	-0.167161
536	-0.0943831	-0.018024
537	-0.187621	0.073699
538	-0.272278	0.10808
539	-0.313167	0.125247
540	-0.144358	0.230388
541	-0.0916304	0.143476
542	-0.183436	-0.0381693
543	-0.209735	-0.0645055
544	-0.2703	0.196225
545	-0.241264	-0.0318204
546	-0.0889599	-0.174783
547	-0.333811	0.172717
548	-0.255694	0.0905034
549	-0.261713	0.0887173
550	-0.183294	0.20789
551	-0.231693	0.00321043
552	-0.374203	0.266616
553	-0.336129	0.141242
554	-0.305969	0.249285
555	-0.346709	0.237906
556	-0.307894	0.154984
557	-0.374773	0.211383
558	-0.0954822	-0.150842
559	-0.325489	0.173292
560	-0.227927	0.20186
561	-0.191254	0.0788235
562	-0.308101	0.117317
563	-0.314652	0.110476
564	-0.270354	0.159898
565	-0.0388685	0.185989
566	-0.0653322	-0.10452
567	-0.311179	0.135243
568	-0.24603	-0.100288
569	-0.335654	0.069539
570	-0.394675	0.255152
571	-0.201915	-0.0978713
572	-0.195944	0.0421288
573	-0.262875	0.087274
574	-0.354402	0.161539
575	-0.321122	0.170674
576	-0.307468	0.0985581
577	-0.391667	0.168821
578	-0.344795	0.137824
579	-0.310031	0.173347
580	-0.358444	0.0827251
581	-0.292193	-0.00565935
582	-0.385196	-0.113528
583	-0.365947	0.0134593
584	-0.329432	-0.0672966
585	-0.293986	0.0627574
586	-0.286803	0.212525
587	-0.288062	0.220782
588	-0.203699	0.223489
589	-0.254351	0.172017
590	-0.193596	0.117448
591	-0.260533	0.152985
592	-0.318839	0.173734
593	-0.362125	0.026253
594	-0.328871	0.13821
595	-0.315799	0.0762624
596	-0.242821	0.100014
597	-0.360287	0.216009
598	-0.28317	0.0583739
599	-0.312773	0.0127921
600	-0.33402	0.153687
601	-0.329953	-0.138797
602	-0.361824	0.197011
603	-0.321481	0.184564
604	-0.171242	0.134457
605	-0.286682	0.144053
606	-0.00886639	-0.196905
607	-0.20429	-0.268084
608	-0.149436	-0.315252
609	0.35421	-0.187256
610	0.106502	-0.246177
611	-0.128869	-0.021542
612	-0.279425	0.200791
613	-0.282924	-0.400632
614	-0.176985	-0.323723
615	-0.279177	-0.286315
616	-0.200055	-0.332627
617	-0.16316	-0.147745
618	-0.255424	-0.148226
619	-0.262473	0.175688
620	-0.235442	0.243951
621	-0.239604	0.101935
622	-0.122623	0.0838863
623	-0.131551	0.0232599
624	-0.170201	0.0800656
625	-0.122304	-0.185083
626	-0.216306	-0.0153866
627	-0.0557633	-0.176313
628	-0.217084	0.156158
629	-0.238614	-0.0196214
630	-0.0861214	-0.0253071
631	-0.194525	-0.22665
632	-0.27248	0.0708023
633	-0.332387	-0.117891
634	-0.310755	-0.107382
635	-0.207736	-0.706433
636	-0.345258	-0.104841
637	-0.330325	-0.0603221
638	-0.353263	0.0437782
639	-0.387759	-0.0492286
640	-0.297083	-0.211943
641	-0.325368	-0.0717746
642	-0.31353	-0.258393
643	-0.285933	0.0907117
644	-0.332617	0.0379583
645	-0.325258	0.0726667
646	-0.369152	-0.0115133
647	-0.384364	-0.0919365
648	-0.36295	-0.116232
649	-0.359096	-0.0559864
650	-0.194013	-0.0431776
651	-0.209286	-0.147519
652	-0.151457	-0.132887
653	-0.152497	-0.162388
654	-0.106842	-0.127255
655	-0.235123	-0.1312
656	-0.19901	-0.0536052
657	-0.0450348	0.109698
658	-0.0873021	0.0560072
659	-0.0142508	-0.0806734
660	-0.0851515	-0.0233001
661	-0.0837656	-0.183457
662	0.310813	-0.204594
663	0.242106	-0.238512
664	0.0184906	-0.142428
665	0.18414	-0.212127
666	0.249578	-0.200881
667	-0.155156	0.269876
668	-0.250518	-0.0407315
669	-0.229495	-0.0919579
670	-0.221778	-0.288781
671	-0.31569	0.0469866
672	-0.29546	-0.0125785
673	-0.172654	0.0131818
674	-0.313893	-0.0307739
675	-0.357318	-0.00987217
676	-0.301253	0.0865309
677	-0.360427	-0.0982251
678	-0.299371	0.0508592
679	-0.303466	-0.0442167
680	-0.35296	-0.0229021
681	-0.380306	0.111638
682	-0.407834	0.00401131
683	-0.29457	-0.113448
684	-0.34269	-0.189938
685	-0.338344	-0.0496495
686	-0.375121	0.0117627
687	-0.412231	0.1162
688	-0.319426	-0.105547
689	-0.323594	-0.00417402
690	-0.292663	-0.0743643
691	-0.302957	-0.056122
692	-0.28691	-0.0299252
693	-0.278298	-0.0422203
694	-0.333685	-0.16957
695	-0.33364	-0.381304
696	-0.209271	-0.238841
697	-0.311009	-0.110756
698	-0.252892	-0.208334
699	-0.318133	-0.199675
700	-0.259906	-0.534156
701	-0.302084	-0.432243
702	-0.228608	-0.330191
703	-0.30875	-0.412743
704	-0.309761	-0.405196
705	-0.296298	-0.599554
706	-0.264635	-0.515941
707	-0.373342	-0.281319
708	-0.33245	-0.207861
709	-0.397294	-0.149597
710	-0.354203	-0.275221
711	-0.360696	-0.188216
712	-0.350321	-0.325072
713	-0.274196	-0.297736
714	-0.304914	-0.0649759
715	-0.321053	-0.0903254
716	-0.339243	-0.235087
717	-0.351319	-0.297492
718	-0.367003	-0.33741
719	-0.340798	-0.547174
720	-0.238154	-0.725295
721	-0.115114	-0.738531
722	-0.192098	-0.623313
723	-0.174735	-0.755292
724	-0.00906857	-0.864081
725	-0.0734413	-0.978236
726	0.0558302	-1.01831
727	-0.176608	-0.300655
728	0.111129	-0.680956
729	-0.125927	0.124242
730	-0.329785	-0.285214
731	-0.300611	-0.18346
732	-0.358417	-0.259799
733	-0.390993	-0.250842
734	-0.349444	-0.29837
735	-0.366912	-0.278787
736	-0.364313	-0.231471
737	-0.328645	-0.0505252
738	-0.241026	-0.325351
739	-0.269651	-0.0597451
740	-0.28026	-0.109359
741	-0.302469	-0.265792
742	-0.280497	-0.138164
743	-0.285863	-0.384829
744	-0.311871	-0.173679
745	-0.273085	-0.566556
746	-0.217632	-0.221471
747	-0.31238	-0.0931058
748	-0.309197	0.117323
749	-0.314646	-0.14214
750	-0.250111	-0.486238
751	-0.301486	-0.308778
752	-0.203036	0.00142367
753	-0.2502	-0.270516
754	-0.273393	-0.105379
755	-0.293027	-0.104666
756	-0.260985	-0.206367
757	-0.347808	-0.138686
758	-0.294273	0.0474982
759	-0.354865	-0.102883
760	-0.340691	-0.114358
761	-0.339059	-0.296761
762	-0.371515	-0.138514
763	-0.303902	-0.0628748
764	-0.328141	-0.0424786
765	-0.354366	0.0380166
766	-0.322011	-0.197875
767	-0.270291	-0.141585
768	-0.298826	-0.254529
769	-0.0723165	-0.499169
770	-0.019163	-0.953434
771	-0.280704	-0.229414
772	-0.303249	-0.219937
773	0.0367757	-0.373856
774	-0.127526	-0.252675
775	-0.184488	-0.431137
776	0.0340063	-0.404064
777	-0.0685848	-0.400825
778	-0.3228	-0.236318
779	-0.284585	-0.320507
780	-0.213817	-0.429124
781	0.107583	-0.226506
782	-0.0744892	-0.202775
783	-0.0703128	-0.261226
784	0.136113	-0.133991
785	-0.245098	0.000812172
786	-0.0358353	-0.00071294
787	0.262209	-0.039309
788	0.323255	-0.140721
789	0.209474	-0.169746
790	0.321426	-0.0107327
791	-0.000918102	-0.0467837
792	0.100352	-0.55395
793	0.118774	-0.0873942
794	-0.322774	0.0644094
795	-0.247214	0.129685
796	-0.312114	-0.0773014
797	-0.395485	0.0638462
798	-0.339941	0.071011
799	-0.371424	0.049256
800	-0.2506	-0.215451
801	-0.0921389	-0.209504
802	-0.247067	-0.520704
803	-0.126621	-0.535087
804	-0.022334	-0.672086
805	-0.00804863	-0.747215
806	-0.00345013	-0.564118
807	-0.167776	-0.753787
808	-0.116841	-0.666073
809	-0.284491	-0.684865
810	-0.310087	-0.454515
811	-0.14363	-0.474818
812	-0.297281	-0.219334
813	-0.0428274	-0.328719
814	-0.230218	-0.233968
815	-0.167162	-0.835095
816	-0.282101	-0.612451
817	-0.149522	-0.329075
818	-0.203504	-0.436827
819	-0.243965	-0.397124
820	-0.158646	-0.422832
821	-0.162441	-0.212995
822	-0.233448	-0.153136
823	-0.200272	-0.170719
824	-0.203044	-0.0667662
825	-0.292157	-0.391675
826	-0.200054	-0.388815
827	-0.209233	-0.480357
828	-0.0457824	-0.530301
829	-0.36662	-0.412642
830	-0.283823	-0.159114
831	-0.210813	-0.41777
832	-0.371464	-0.224218
833	-0.265202	-0.474807
834	-0.26161	-0.0896218
835	-0.242914	-0.482093
836	-0.311743	-0.00557783
837	-0.31802	0.0844062
838	-0.305596	0.0499239
839	-0.340763	0.0933536
840	-0.286614	-0.121579
841	-0.345962	-0.117101
842	-0.327155	-0.189722
843	-0.21899	-0.277081
844	-0.211289	-0.474219
845	-0.125187	-0.419076
846	-0.255968	-0.126595
847	-0.275341	-0.153462
848	-0.219954	-0.112893
849	-0.250529	-0.0824758
850	-0.198085	-0.033399
851	-0.0600612	-0.140926
852	-0.131815	-0.153997
853	0.0148698	-0.194167
854	-0.0161727	-0.204125
855	-0.180288	-0.259848
856	-0.204914	0.0510776
857	-0.380993	0.0828936
858	-0.33545	-0.124485
859	-0.362323	-0.37117
860	-0.377215	-0.246064
861	-0.219408	-0.343808
862	-0.340474	-0.353844
863	-0.134272	-0.231223
864	-0.11953	-0.175486
865	-0.261487	-0.411646
866	-0.354646	-0.151747
867	-0.310601	-0.251741
868	-0.275094	-0.420345
869	-0.294304	-0.48605
870	-0.375122	-0.174838
871	-0.310703	-0.350462
872	-0.399975	-0.156406
873	-0.268068	-0.288068
874	-0.256375	-0.200386
875	-0.244186	-0.312171
876	-0.32287	-0.128032
877	-0.32991	-0.215301
878	-0.317844	0.00468332
879	-0.319895	-0.245978
880	-0.413659	-0.0353929
881	-0.308388	-0.0876477
882	-0.307029	-0.155455
883	-0.321003	-0.229746
884	-0.335232	-0.0690381
885	-0.299276	-0.275643
886	-0.263386	-0.139992
887	-0.376687	-0.20788
888	-0.298313	-0.284178
889	-0.370896	-0.197316
890	-0.293901	-0.182454
891	-0.314677	-0.0202776
892	-0.360272	-0.039171
893	-0.250212	-0.17324
894	-0.372351	-0.302593
895	-0.339315	-0.250359
896	-0.349767	-0.0576672
897	-0.395963	-0.12581
898	-0.314637	-0.233999
899	-0.274459	-0.354283
900	-0.297622	-0.256697
901	-0.351977	-0.0472393
902	-0.355208	-0.00648989
903	-0.369761	-0.0461472
904	-0.354486	-0.070146
905	-0.130874	-0.336753
906	-0.245488	-0.147498
907	-0.315336	-0.062635
908	-0.259267	0.0105139
909	-0.324393	-0.0581871
910	-0.338612	-0.0922677
911	-0.352272	-0.0930415
912	-0.353264	-0.0819488
913	-0.228902	-0.317077
914	-0.382786	-0.00526098
915	-0.316904	-0.0771702
916	-0.312124	0.083297
917	-0.320367	0.0042156
918	-0.141402	-0.135705
919	-0.343353	-0.0581072
920	-0.258261	0.0178792
921	-0.275243	-0.0400039
922	-0.263573	-0.0813275
923	-0.249453	-0.0301528
924	-0.227961	-0.216893
925	-0.314097	-0.0888655
926	-0.246151	-0.0118242
927	-0.25723	-0.00638054
928	-0.217415	-0.210349
929	-0.29585	0.00524478
930	-0.284647	-0.0581511
931	-0.19694	-0.196674
932	-0.26652	-0.304349
933	-0.267807	-0.389673
934	-0.162191	-0.42814
935	-0.170516	-0.442109
936	-0.141867	-0.53252
937	-0.205262	-0.703904
938	-0.142308	-0.557634
939	-0.186002	-0.542491
940	-0.18307	-0.594639
941	-0.268976	-0.539532
942	-0.245513	-0.515821
943	-0.178941	-0.619492
944	-0.2144	-0.331623
945	-0.204058	-0.34273
946	0.0186124	-0.359781
947	-0.377145	-0.403373
948	-0.0544223	-0.197806
949	-0.378967	-0.0018198
950	-0.258029	-0.329179
951	-0.250459	-0.297657
952	-0.372719	-0.123072
953	-0.39671	-0.0727961
954	-0.380456	-0.213476
955	-0.366563	-0.254254
956	-0.354594	-0.364532
957	-0.37974	-0.0944326
958	-0.307316	-0.0485127
959	-0.321755	-0.216977
960	-0.23983	-0.13878
961	-0.282282	-0.260583
962	-0.295893	-0.356452
963	-0.191504	-0.211809
964	-0.143722	-0.325357
965	-0.207469	-0.345117
966	-0.259368	-0.269455
967	-0.267663	-0.389856
968	0.0697197	-0.268784
969	-0.164331	-0.299064
970	-0.0495676	-0.240006
971	0.133545	-0.290547
972	0.164529	-0.304784
973	-0.0244555	-0.165272
974	-0.142823	-0.165531
975	-0.272568	-0.164794
976	-0.296552	-0.108169
977	-0.322203	-0.101084
978	-0.196462	-0.28839
979	-0.240279	-0.372849
980	-0.22321	-0.261735
981	-0.140723	-0.181913
982	-0.321642	-0.125083
983	-0.143604	-0.0416841
984	-0.0309016	-0.0505727
985	-0.171891	-0.0675304
986	-0.0677871	0.0438372
987	-0.256871	-0.107881
988	-0.183117	-0.196516
989	-0.0843948	-0.292258
990	-0.0944943	-0.209166
991	-0.217132	-0.322805
992	-0.146457	-0.875073
993	0.0233733	-0.754584
994	-0.234001	-0.510713
995	-0.118046	-0.669744
996	-0.138257	-0.511984
997	-0.119627	-0.495995
998	0.101588	-0.177565
999	0.0110859	-0.473522
1000	-0.196167	-0.350232
1001	-0.298249	-0.487089
1002	0.0771604	-0.284674
1003	-0.0683089	-0.0844447
1004	-0.219872	-0.255945
1005	-0.253461	-0.244666
1006	-0.146876	-0.246472
1007	-0.0819401	-0.0593015
1008	-0.0546222	-0.25899
1009	-0.0658702	-0.0513164
1010	0.048654	-0.272562
1011	0.235148	-0.150955
1012	0.36229	-0.0705295
1013	-0.0206145	0.0132071
1014	0.115893	-0.119945
1015	0.265582	-0.108658
1016	0.303554	-0.0193149
1017	-0.00157103	0.0062532
1018	0.0483215	-0.0047004
1019	0.160616	0.0355063
1020	0.211384	-0.0415992
1021	0.322951	-0.0495647
1022	0.312079	-0.12368
1023	0.191356	0.0134362
1024	0.225775	0.0428675
1025	0.109719	-0.0731212
1026	0.208475	-0.0914154
1027	0.155063	-0.154662
1028	0.0467995	-0.0103242
1029	-0.0314012	-0.150943
1030	-0.0289204	-0.0640374
1031	-0.239647	-0.0218521
1032	-0.331762	0.0645089
1033	-0.212961	-0.0764627
1034	-0.280602	0.0342449
1035	-0.339614	-0.00226772
1036	-0.316192	0.0311071
1037	-0.378487	0.0456607
1038	-0.322574	0.027514
1039	-0.195279	-0.0915981
1040	-0.221797	-0.264825
1041	-0.288063	-0.186929
1042	-0.289389	-0.316957
1043	-0.257447	-0.321822
1044	-0.22884	-0.226737
1045	-0.176238	-0.508414
1046	-0.340677	-0.260391
1047	-0.337256	-0.344018
1048	-0.308431	-0.287093
1049	-0.172649	-0.281514
1050	-0.241573	-0.248636
1051	-0.320097	-0.304304
1052	-0.158828	-0.460908
1053	-0.172975	-0.274318
1054	-0.21977	-0.505194
1055	-0.061541	-0.43144
1056	-0.142035	-0.466679
1057	-0.111543	-0.520654
1058	0.067425	-0.221386
1059	-0.118182	-0.421812
1060	-0.219501	-0.322203
1061	-0.208907	-0.464826
1062	-0.179476	-0.467736
1063	-0.15107	-0.416046
1064	-0.124273	-0.184028
1065	-0.177288	-0.328722
1066	-0.234193	-0.457529
1067	-0.11802	-0.607217
1068	-0.0975805	-0.407583
1069	-0.14542	-0.607177
1070	-0.0763799	-0.391507
1071	-0.055138	-0.522026
1072	0.191946	-0.505667
1073	0.0328562	-0.372415
1074	0.00595698	-0.313988
1075	-0.0850931	-0.324523
1076	-0.160448	-0.328852
1077	-0.227579	-0.388697
1078	-0.244807	-0.238319
1079	-0.168066	-0.570661
1080	-0.169381	-0.574481
1081	-0.257756	-0.359708
1082	-0.0952337	-0.371923
1083	-0.0260677	-0.403148
1084	-0.07923	-0.6445
1085	-0.155531	-0.393038
1086	0.0355079	-0.672647
1087	-0.120732	-0.382612
1088	-0.131665	-0.402705
1089	-0.181647	-0.453578
1090	0.0155485	-0.366165
1091	-0.0368806	-0.390441
1092	-0.0519105	-0.381636
1093	0.115941	-0.612018
1094	-0.122392	-0.301526
1095	0.0871208	-0.10779
1096	-0.179235	-0.0640131
1097	-0.132929	-0.69245
1098	-0.156328	-0.424842
1099	-0.108097	-0.387376
1100	-0.0710798	-0.347415
1101	-0.215956	-0.435929
1102	-0.149313	-0.578504
1103	-0.0286943	-0.46798
1104	-0.165117	-0.589603
1105	-0.175646	-0.431873
1106	-0.196193	-0.526489
1107	-0.150436	-0.631714
1108	-0.0552255	-0.295152
1109	-0.146454	-0.38829
1110	-0.065214	-0.473864
1111	-0.0762587	-0.471161
1112	-0.0400816	-0.718868
1113	0.00900199	-0.535887
1114	-0.0109421	-0.422363
1115	-0.185228	-0.563814
1116	-0.229143	-0.519621
1117	-0.111342	-0.868173
1118	0.138682	-0.74772
1119	0.206677	-0.562537
1120	0.0648676	-0.727886
1121	0.00326588	-0.864286
1122	0.183145	-0.443021
1123	0.180053	-0.270162
1124	-0.075582	-0.480506
1125	-0.0866376	-0.273439
1126	-0.0301425	-0.288636
1127	0.221079	-0.582912
1128	-0.0491984	-0.513318
1129	-0.115165	-0.572706
1130	-0.0517926	-0.339684
1131	-0.176123	-0.444383
1132	0.125734	-0.473412
1133	-0.066992	-0.575074
1134	0.02067	-0.682609
1135	0.0651411	-0.614893
1136	0.0278044	-0.331477
1137	0.158881	-0.258843
1138	0.259819	-0.468687
1139	0.152542	-0.555166
1140	-0.0296003	-0.423331
1141	-0.0472233	-0.393283
1142	-0.0010452	-0.419884
1143	-0.161958	-0.553399
1144	-0.0799647	-0.46077
1145	-0.0030797	-0.703391
1146	-0.223952	-0.524695
1147	-0.182583	-0.251709
1148	0.117549	-0.613216
1149	-0.291592	-0.141223
1150	-0.246984	-0.161491
1151	-0.201699	-0.391029
1152	-0.205161	-0.388395
1153	-0.203504	-0.347409
1154	-0.188233	-0.38583
1155	-0.254386	-0.307886
1156	-0.182668	-0.55924
1157	-0.188916	-0.419053
1158	-0.149649	-0.383407
1159	-0.20934	-0.537604
1160	-0.145112	-0.297864
1161	0.00337908	-0.285416
1162	-0.0636024	-0.485825
1163	-0.183741	-0.434364
1164	-0.176254	-0.5092
1165	-0.0898741	-0.622416
1166	-0.108064	-0.423692
1167	-0.0626215	-0.523725
1168	-0.018172	-0.404631
1169	-0.0495743	-0.343493
1170	0.0547614	-0.452152
1171	0.130553	-0.441334
1172	0.377315	-0.32966
1173	0.492759	-0.339583
1174	0.439064	-0.256492
1175	0.381681	-0.296054
1176	-0.000369501	-0.170136
1177	-0.144882	-0.231054
1178	-0.128272	-0.293247
1179	0.0227386	-0.358692
1180	0.1015	-0.211125
1181	-0.111197	-0.255751
1182	0.128097	-0.204837
1183	-0.0584772	-0.459067
1184	-0.0754512	-0.33005
1185	0.114937	-0.393024
1186	-0.000676573	-0.695474
1187	-0.00775263	-0.49177
1188	0.0683905	-0.447246
1189	0.151917	-0.224623
1190	0.140972	-0.236715
1191	-0.167826	-0.501509
1192	-0.190457	-0.466765
1193	-0.214504	-0.419708
1194	-0.229009	-0.433148
1195	0.0184956	-0.194682
1196	-0.222811	-0.420745
1197	-0.0989595	-0.356901
1198	0.00326906	-0.0944635
1199	-0.141699	-0.46394
1200	-0.122117	-0.0644748
1201	-0.285395	-0.489815
1202	-0.189695	-0.477131
1203	-0.202382	-0.362546
1204	-0.147255	-0.557644
1205	-0.0467626	-0.480115
1206	-0.0721377	-0.589591
1207	-0.0635013	-0.409344
1208	-0.0198545	-0.417679
1209	-0.0578949	-0.62882
1210	-0.181564	-0.565397
1211	0.0195191	-0.524244
1212	-0.184691	-0.663492
1213	-0.100743	-0.295994
1214	-0.238214	-0.175117
1215	-0.240929	-0.307087
1216	-0.278748	0.206056
1217	0.0873414	-0.232797
1218	0.18737	-0.283285
1219	0.16239	-0.250825
1220	-0.0243629	-0.661417
1221	-0.106568	-0.783918
1222	0.0622158	-0.442836
1223	0.223678	-0.377268
1224	0.0256197	-0.376557
1225	0.0942637	-0.426783
1226	-0.0780195	-0.329585
1227	0.27318	-0.373239
1228	-0.0443314	-1.02001
1229	-0.0195399	-0.453688
1230	-0.0951256	-0.506198
1231	-0.203811	-0.236897
1232	-0.187252	-0.247525
1233	-0.115666	-0.216006
1234	0.0205519	-0.222005
1235	-0.0227374	-0.168307
1236	-0.232588	-0.279554
1237	-0.163164	-0.20896
1238	-0.226021	-0.498764
1239	-0.181874	-0.823492
1240	-0.167696	-0.168184
1241	-0.130741	-0.632826
1242	0.0143962	-0.231499
1243	-0.0970831	-0.495612
1244	-0.202676	-0.321797
1245	0.0211874	-0.118342
1246	-0.170339	-0.13208
1247	-0.126291	-0.155468
1248	-0.0390014	-0.224443
1249	-0.0127752	-0.159735
1250	-0.0725448	-0.197277
1251	-0.267973	-0.042556
1252	-0.105144	-0.248863
1253	-0.146341	-0.179461
1254	-0.21591	-0.321697
1255	-0.163262	-0.292447
1256	-0.179299	-0.353152
1257	-0.139622	-0.422857
1258	0.218402	-0.496156
1259	0.00389973	-0.341626
1260	-0.0485695	-0.412743
1261	-0.175836	-0.104432
1262	-0.0147698	-0.0676603
1263	0.00953101	-0.365365
1264	0.0338395	-0.574264
1265	-0.130553	-0.353077
1266	-0.274981	-0.0932492
1267	-0.224799	-0.669457
1268	-0.174167	-0.223124
1269	-0.140603	-0.507886
1270	-0.138475	-0.400942
1271	-0.102985	-0.419769
1272	-0.0879456	-0.207201
1273	0.1939	-0.553554
1274	0.217429	-0.741028
1275	0.253245	-0.50605
1276	0.171336	-0.511684
1277	0.18357	-0.496603
1278	0.207011	-0.548286
1279	0.278828	-0.417322
1280	-0.0218527	-0.0739616
1281	-0.12208	-0.179529
1282	-0.11668	-0.490176
1283	0.0448658	-0.359459
1284	0.0781439	-0.652695
1285	0.310812	-0.544792
1286	0.322871	-0.739879
1287	-0.156148	-0.80768
1288	-0.194226	-0.407213
1289	-0.23445	-0.3749
1290	-0.206472	-0.284711
1291	-0.153707	-0.186837
1292	-0.165851	-0.123802
1293	-0.0947769	-0.182904
1294	-0.125158	-0.161911
1295	-0.0101622	-0.32558
1296	0.00433512	-0.26365
1297	-0.0106315	-0.26724
1298	-0.169664	-0.269302
1299	-0.168857	-0.386286
1300	-0.100732	-0.263012
1301	-0.0938202	-0.671435
1302	-0.0495239	-0.620278
1303	-0.104096	-0.94339
1304	-0.0396308	-0.159826
1305	-0.110752	-0.36906
1306	-0.193692	-0.118937
1307	-0.261295	-0.404916
1308	0.0599993	-0.59408
1309	-0.00657516	-0.415589
1310	0.0469784	-0.396481
1311	-0.187074	-0.551453
1312	-0.268432	-0.230672
1313	-0.218833	-0.61246
1314	-0.126785	-0.542038
1315	-0.168863	-0.346329
1316	0.0350066	-0.661853
1317	-0.234375	-0.301458
1318	-0.21465	-0.353951
1319	-0.228797	-0.103181
1320	-0.329982	-0.211158
1321	-0.166942	-0.53167
1322	-0.0784413	-0.418302
1323	0.0608994	-0.238841
1324	-0.114493	-0.365061
1325	-0.247622	-0.240432
1326	0.188918	-0.619972
1327	0.14776	-0.90145
1328	0.0494186	-0.337302
1329	-0.0643261	-0.580228
1330	0.0514667	-0.593694
1331	-0.139326	-0.229395
1332	-0.154518	-0.183258
1333	-0.226582	-0.0223573
1334	0.18881	-0.66101
1335	-0.0819684	-0.432359
1336	-0.021667	-0.317654
1337	0.00795973	-0.25113
1338	0.13727	-0.387056
1339	-0.0553943	-0.494064
1340	-0.18267	-0.228489
1341	-0.0247691	-0.127296
1342	-0.207328	-0.385439
1343	-0.206733	-0.371278
1344	-0.0770513	-0.357622
1345	0.0381874	-0.351953
1346	0.434598	-0.439972
1347	0.374245	-0.386669
1348	0.033372	-0.155809
1349	0.0870007	-0.344714
1350	0.111419	-0.371609
1351	-0.137912	-0.13398
1352	0.0441887	-0.199479
1353	0.0619991	-0.322824
1354	0.116163	-0.287368
1355	-0.20147	0.0346257
1356	0.101019	-0.459317
1357	-0.281587	-0.342074
1358	0.000896817	-0.417499
1359	-0.141392	-0.242119
1360	-0.202868	-0.286432
1361	-0.189016	-0.33041
1362	-0.167112	-0.363892
1363	-0.0209911	-0.500197
1364	-0.105381	-0.512212
1365	-0.0717754	-0.323925
1366	0.0262436	-0.274544
1367	-0.0266826	-0.404847
1368	0.0676397	-0.17466
1369	0.108944	-0.247248
1370	0.469698	-0.490726
1371	0.438716	-0.192513
1372	0.0700973	-0.183738
1373	0.156772	-0.493855
1374	0.0114046	-0.479015
1375	-0.11082	-0.595473
1376	-0.00286052	-0.948375
1377	-0.119609	-0.745984
1378	0.0466564	-0.328286
1379	0.139468	-0.736678
1380	0.162033	-0.689359
1381	0.175674	-0.399823
1382	-0.0627361	-0.718122
1383	0.0502988	-0.711746
1384	0.0454449	-0.607149
1385	0.0511967	-0.560525
1386	0.00348385	-0.307413
1387	-0.116253	-0.434666
1388	-0.0679904	-0.384206
1389	0.220772	-0.507373
1390	0.262967	-0.365943
1391	0.431094	-0.40987
1392	0.518653	-0.347689
1393	0.184578	-0.194843
1394	0.131576	-0.0252449
1395	0.163384	-0.0581649
1396	0.255271	-0.220091
1397	0.219887	-0.17632
1398	0.106363	0.0318485
1399	0.318302	-0.0529432
1400	0.0868047	0.0298894
1401	0.0312018	-0.00759223
1402	-0.0227093	-0.104193
1403	-0.0461505	-0.0308656
1404	-0.2138	0.0782025
1405	-0.161098	-0.0620067
1406	-0.139542	-0.128536
1407	-0.0602359	-0.0804245
1408	-0.067525	-0.216665
1409	-0.132089	-0.199452
1410	0.0131921	-0.247986
1411	-0.162364	-0.43769
1412	-0.10708	-0.355071
1413	-0.0791396	-0.108743
1414	0.0210064	-0.385472
1415	-0.0655695	-0.428652
1416	-0.174065	-0.160405
1417	-0.101951	-0.335849
1418	-0.12363	-0.28178
1419	-0.124564	-0.409865
1420	0.0628705	-0.272487
1421	0.0916458	-0.672813
1422	0.0723231	-0.260714
1423	0.0260322	-0.193413
1424	-0.113093	-0.360479
1425	-0.206161	-0.212496
1426	-0.278062	-0.281818
1427	0.0017636	-0.281929
1428	0.0749064	0.0831396
1429	-0.0623482	-0.386002
1430	-0.105367	-0.325923
1431	-0.014669	-0.31945
1432	-0.129103	-0.175888
1433	-0.16647	-0.199034
1434	-0.277814	-0.23672
1435	-0.107013	-0.218818
1436	-0.120445	-0.282367
1437	-0.0703313	-0.0723283
1438	-0.189882	-0.133304
1439	-0.166549	-0.121007
1440	0.196015	-0.551323
1441	-0.186978	-0.148977
1442	-0.142778	-0.180419
1443	-0.150879	-0.0691438
1444	-0.00281866	-0.177407
1445	0.00442627	-0.028565
1446	-0.298539	0.018497
1447	-0.0603621	-0.0324152
1448	-0.0531558	0.0352805
1449	-0.156873	-0.196581
1450	-0.0375607	-0.0835138
1451	-0.230265	-0.233325
1452	-0.196841	-0.130783
1453	-0.18458	-0.376924
1454	-0.0743602	-0.354162
1455	-0.0602135	-0.21466
1456	-0.131085	-0.35907
1457	-0.172539	-0.192536
1458	-0.137393	-0.350544
1459	-0.130434	-0.368652
1460	-0.0495872	-0.537499
1461	-0.227189	-0.276344
1462	-0.103545	-0.380292
1463	-0.199507	-0.475669
1464	-0.0259457	-0.42543
1465	0.0311197	-0.163175
1466	0.072416	-0.0760636
1467	-0.0918571	-0.385972
1468	-0.158697	-0.248319
1469	-0.0790725	-0.334678
1470	0.0605209	-0.378534
1471	-0.162626	-0.0934631
1472	-0.0517932	-0.508743
1473	-0.00448763	-0.416643
1474	0.0761495	-0.501252
1475	0.160367	-0.585476
1476	0.0668229	-0.190055
1477	-0.124011	-0.487237
1478	0.356699	-0.482293
1479	-0.0701935	-0.384183
1480	-0.083297	-0.443839
1481	-0.271568	-0.0407983
1482	-0.241121	-0.0346536
1483	-0.12778	-0.464316
1484	-0.151561	-0.727916
1485	-0.215758	-0.661576
1486	-0.251258	-0.699051
1487	-0.030711	-0.734449
1488	0.367155	-0.359424
1489	0.078865	-0.419654
1490	0.0250697	-0.615366
1491	0.130259	-0.334847
1492	-0.156078	-0.415878
1493	-0.175322	-0.217568
1494	0.00200774	-0.517205
1495	-0.290303	-0.219251
1496	-0.142553	-0.236357
1497	-0.280209	-0.319247
1498	-0.0510972	-0.32895
1499	-0.209616	-0.298204
1500	-0.178594	-0.377789
1501	-0.193127	-0.298456
1502	-0.127196	-0.337604
1503	-0.0916749	-0.146915
1504	0.112579	-0.329825
1505	-0.0699857	-0.265236
1506	-0.189616	-0.159027
1507	-0.299257	-0.235768
1508	-0.277007	-0.0131261
1509	-0.24937	-0.119398
1510	-0.277074	-0.059437
1511	-0.167886	-0.435468
1512	-0.131014	-0.157146
1513	-0.139013	-0.149301
1514	-0.0253104	-0.320789
1515	-0.216117	-0.01641
1516	0.0647107	-0.0528156
1517	-0.290568	-0.100632
1518	-0.251422	-0.123397
1519	-0.252125	-0.106928
1520	0.0239192	-0.36809
1521	-0.104973	-0.289025
1522	-0.272587	-0.376039
1523	0.117895	-0.166953
1524	-0.109737	-0.651507
1525	-0.23551	-0.454149
1526	-0.102168	-0.489126
1527	-0.00722577	-0.301156
1528	-0.215258	-0.223864
1529	-0.137255	-0.582898
1530	-0.147156	-0.439967
1531	-0.196729	-0.457461
1532	-0.0494021	-0.581639
1533	0.0370708	-0.47578
1534	0.117242	-0.810549
1535	-0.0621547	-0.436901
1536	-0.0678328	-0.463517
1537	-0.058754	-0.279773
1538	-0.071911	-0.176906
1539	0.132223	-0.419179
1540	0.0813201	-0.238063
1541	0.325893	-0.444977
1542	0.0532199	-0.392469
1543	0.0817198	-0.274864
1544	-0.000208722	-0.319699
1545	0.0817563	-0.473102
1546	0.270695	-0.176534
1547	0.19543	-0.534106
1548	0.159879	-0.213433
1549	0.11829	-0.487761
1550	0.0676336	-0.328211
1551	0.088894	-0.209393
1552	0.0105133	-0.074268
1553	-0.0556348	-0.305921
1554	0.197569	-0.399175
1555	0.0966244	-0.272822
1556	-0.156608	-0.033539
1557	-0.104495	-0.0119195
1558	-0.103185	0.0519693
1559	-0.179315	-0.208093
1560	-0.0721675	0.102698
1561	-0.153912	-0.118396
1562	-0.0917342	0.0620952
1563	-0.248653	-0.162128
1564	-0.203126	-0.207377
1565	-0.257051	-0.198789
1566	0.134697	-0.0393475
1567	-0.192777	-0.507977
1568	-0.263472	-0.328987
1569	-0.223137	-0.150094
1570	-0.148025	-0.250016
1571	-0.222474	-0.0936025
1572	-0.132039	-0.112256
1573	-0.143412	-0.22317
1574	-0.0044924	-0.180341
1575	-0.182307	-0.0245278
1576	-0.204517	-0.203538
1577	-0.138331	-0.137152
1578	-0.180152	-0.408272
1579	-0.14838	-0.367649
1580	-0.0494149	-0.399072
1581	-0.145353	-0.538909
1582	-0.092377	-0.368179
1583	-0.156656	-0.337316
1584	-0.0944653	-0.598756
1585	-0.116804	-0.562972
1586	0.0967099	-0.509516
1587	-0.210098	-0.569519
1588	0.0141824	-0.322537
1589	0.128967	-0.198737
1590	-0.186922	-0.507928
1591	-0.220805	-0.591072
1592	-0.114793	-0.644164
1593	0.12777	-0.742579
1594	0.101219	-0.889944
1595	0.0897407	-0.789722
1596	0.10117	-0.512258
1597	-0.00803764	-0.476933
1598	-0.0962031	-0.458959
1599	-0.051764	-0.483232
1600	0.305481	-0.248849
1601	0.519039	-0.36149
1602	0.473859	-0.344857
1603	0.262544	-0.370159
1604	0.0993624	-0.518688
1605	0.0225679	-0.737436
1606	-0.0742804	-0.558424
1607	-0.0869507	-0.298749
1608	-0.197486	-0.15949
1609	-0.134552	-0.484565
1610	-0.269934	-0.633732
1611	-0.193309	-0.602974
1612	-0.173767	-0.460527
1613	-0.18959	-0.266713
1614	-0.0864847	-0.369598
1615	0.0852111	-0.428826
1616	-0.115156	-0.214506
1617	-0.293671	0.0919722
1618	-0.208729	-0.135128
1619	0.0108792	-0.59992
1620	-0.0206813	-0.682195
1621	-0.0998289	-0.491113
1622	-0.133649	-0.473866
1623	-0.155573	-0.396456
1624	-0.00721564	-0.787888
1625	0.0487519	-0.580561
1626	0.0465445	-0.4111
1627	0.113327	-0.533149
1628	0.482733	-0.407356
1629	0.522652	-0.319176
1630	0.14064	-0.1155
1631	0.138823	-0.202767
1632	-0.186497	-0.0590442
1633	-0.045231	-0.478364
1634	-0.0722804	-0.324383
1635	-0.157406	-0.211377
1636	-0.0851831	-0.120204
1637	0.183413	-0.401733
1638	-0.186998	-0.45976
1639	-0.212781	-0.53461
1640	-0.142261	-0.609249
1641	0.0491682	-0.573381
1642	0.0116083	-0.639936
1643	0.0380833	-0.556105
1644	-0.0222154	-0.478198
1645	-0.211226	-0.47461
1646	-0.18975	-0.539185
1647	-0.239539	-0.439066
1648	-0.0210758	-0.570917
1649	0.0233514	-0.405783
1650	-0.0142416	-0.568563
1651	-0.122113	-0.465201
1652	-0.213146	-0.491742
1653	-0.0467548	-0.664838
1654	0.190469	-0.426333
1655	0.100691	-0.458487
1656	-0.0794239	-0.32455
1657	0.0180437	-0.353079
1658	-0.0603839	-0.132215
1659	0.368534	-0.25325
1660	0.152301	-0.27523
1661	0.487432	-0.283825
1662	0.222825	-0.223199
1663	0.184402	-0.251887
1664	0.136091	-0.372008
1665	0.0223865	0.116637
1666	-0.227732	-0.0914277
1667	0.0259141	-0.0929874
1668	0.31302	-0.0921976
1669	0.228991	-0.131658
1670	-0.0858967	-0.217715
1671	-0.0818004	-0.199714
1672	-0.0591602	-0.142787
1673	-0.0865703	-0.182236
1674	-0.0541786	-0.224958
1675	0.0844565	-0.383636
1676	0.0569185	-0.325707
1677	0.109427	-0.31791
1678	0.152539	-0.258196
1679	0.16969	-0.197178
1680	0.0945851	-0.199652
1681	0.0948898	-0.102109
1682	0.0878233	-0.0647252
1683	-0.0227153	0.0437025
1684	0.142303	-0.151766
1685	0.0531117	-0.0864814
1686	-0.0807153	0.0377974
1687	0.0348668	-0.095049
1688	0.150579	-0.137733
1689	-0.127879	-0.0467594
1690	-0.178859	-0.160744
1691	0.035906	-0.119677
1692	-0.116283	0.00425558
1693	-0.00763023	-0.0924431
1694	-0.078534	-0.0921956
1695	0.132811	-0.0407769
1696	0.112025	-0.248008
1697	0.0354553	-0.126744
1698	0.0276688	-0.0521887
1699	0.0634932	-0.0856533
1700	0.0631677	-0.0626042
1701	0.0932308	-0.279309
1702	0.0302115	-0.215307
1703	0.0335864	-0.527065
1704	-0.00512715	-0.509118
1705	0.218365	-0.430916
1706	-0.0165698	-0.00379449
1707	0.0449628	-0.0834873
1708	-0.0524204	-0.0663496
1709	-0.123847	-0.143089
1710	-0.108948	-0.124802
1711	0.00276483	-0.415991
1712	-0.176748	-0.220856
1713	0.0920519	-0.512073
1714	0.156471	-0.451894
1715	0.0642462	-0.0224091
1716	-0.181595	-0.189364
1717	0.103621	-0.0422073
1718	-0.242073	-0.690954
1719	0.0867119	-0.469975
1720	0.0541799	-0.298609
1721	0.221886	-0.0535384
1722	0.195757	-0.162902
1723	0.250499	-0.400445
1724	0.293309	-0.278282
1725	0.347146	-0.312558
1726	0.337169	-0.20897
1727	0.129728	-0.613103
1728	0.184982	-0.253195
1729	0.171953	-0.289196
1730	0.228739	-0.396194
1731	0.266258	-0.302483
1732	0.202187	-0.366696
1733	0.222505	-0.249338
1734	0.41793	-0.242772
1735	0.326099	-0.175697
1736	0.333239	-0.242222
1737	0.126779	-0.0411669
1738	0.13086	-0.132766
1739	-0.011756	-0.0287879
1740	-0.14172	-0.194713
1741	-0.0469318	-0.219297
1742	-0.107783	-0.133946
1743	-0.0765081	-0.112146
1744	0.0951157	-0.0917718
1745	-0.151687	-0.0567362
1746	-0.152034	0.00590524
1747	-0.189986	0.0705355
1748	-0.112655	0.0251144
1749	-0.256909	-0.140589
1750	-0.21693	-0.00293471
1751	-0.235828	-0.00817316
1752	-0.260763	0.112742
1753	-0.117776	-0.156142
1754	-0.0855713	-0.118524
1755	-0.158504	-0.0638586
1756	-0.10798	-0.0742086
1757	-0.113374	-0.0591993
1758	-0.118914	-0.0684208
1759	-0.0817846	-0.0117435
1760	-0.00298077	-0.0732975
1761	-0.102236	-0.016926
1762	-0.0784344	-0.0794986
1763	-0.249809	-0.174234
1764	-0.240548	-0.129995
1765	-0.13674	0.0378432
1766	-0.078066	-0.00990178
1767	-0.215309	-0.0163121
1768	-0.212868	-0.50414
1769	-0.00673742	0.0812914
1770	-0.115661	0.214724
1771	0.170775	-0.0207383
1772	0.105679	-0.538267
1773	0.0178215	0.168795
1774	0.268978	-0.200452
1775	0.382246	-0.162528
1776	0.158636	0.0734403
1777	-0.0636654	0.0754507
1778	-0.119526	0.0882249
1779	0.0528692	0.00428368
1780	0.0314476	0.0911441
1781	0.152431	0.0128319
1782	0.0249602	0.0701006
1783	-0.0840387	0.0546514
1784	-0.173408	-0.214073
1785	-0.0924884	0.0687468
1786	-0.148166	0.0172478
1787	-0.0352181	0.00383812
1788	-0.211421	0.0728053
1789	-0.171228	0.0596156
1790	-0.159988	-0.295151
1791	-0.217343	-0.172265
1792	-0.0918684	0.0578063
1793	-0.186116	0.0444463
1794	-0.11737	0.0295208
1795	-0.23614	0.140018
1796	-0.220738	0.0346289
1797	-0.196993	0.106434
1798	-0.091307	0.017814
1799	0.0285438	-0.0818914
1800	-0.2741	0.0564733
1801	0.0135996	-0.142336
1802	-0.25287	0.188034
1803	-0.056182	0.0760116
1804	-0.178358	0.112239
1805	-0.106232	0.0123837
1806	-0.148911	0.0737187
1807	-0.125714	0.173274
1808	-0.188492	0.0661903
1809	-0.255401	0.232832
1810	-0.266796	0.145889
1811	-0.224434	0.0832978
1812	-0.198469	-0.226585
1813	-0.198151	-0.355215
1814	-0.0530791	-0.092853
1815	0.181098	-0.147124
1816	0.0193055	-0.101367
1817	0.0580009	-0.046026
1818	-0.152935	-0.134885
1819	0.120823	-0.0921274
1820	0.0246345	-0.196871
1821	0.131492	-0.155479
1822	0.129778	-0.133954
1823	0.20077	-0.220552
1824	0.121959	0.105298
1825	0.0267289	-0.2318
1826	0.101893	0.0826136
1827	0.008977	0.150874
1828	-0.0993193	0.247392
1829	-0.205334	0.0248401
1830	-0.183982	0.0979495
1831	-0.0976335	0.155405
1832	-0.0518297	0.120446
1833	-0.141132	-0.0754594
1834	0.0272797	-0.0638211
1835	0.0187123	-0.0844176
1836	0.182211	0.0470254
1837	0.182648	0.133963
1838	0.0421275	0.0439829
1839	0.0145665	0.0806222
1840	0.0273682	0.101179
1841	0.0483772	0.0107543
1842	0.0302464	0.101771
1843	0.0528208	-0.271967
1844	-0.0522148	0.213205
1845	0.20137	-0.121364
1846	0.339918	0.0174038
1847	0.275807	-0.333571
1848	0.28854	-0.198748
1849	0.313923	-0.353691
1850	0.0539794	0.131427
1851	0.0476609	-0.082523
1852	-0.0558316	-0.125326
1853	-0.212508	0.225219
1854	-0.154547	0.135376
1855	0.0733757	0.0551959
1856	0.296672	0.0545929
1857	0.0566733	0.0378644
1858	0.205049	0.0872645
1859	0.152864	-0.0586955
1860	0.157824	0.00962231
1861	-0.197763	0.131859
1862	-0.271588	0.205804
1863	-0.167933	0.236873
1864	0.0104742	-0.148717
1865	-0.127935	-0.225013
1866	-0.116733	-0.160552
1867	-0.186938	-0.207572
1868	-0.243977	-0.170905
1869	-0.323556	0.0545385
1870	-0.245961	-0.130537
1871	-0.0401411	-0.520665
1872	-0.185827	-0.0776474
1873	-0.188988	-0.181523
1874	-0.253391	0.171403
1875	-0.200519	-0.403798
1876	-0.274955	-0.402696
1877	-0.177943	-0.258427
1878	-0.190588	-0.0841422
1879	-0.185603	-0.0632177
1880	-0.0494235	-0.056737
1881	-0.14407	-0.260897
1882	0.246718	-0.777674
1883	-0.184381	-0.166853
1884	-0.197153	-0.118935
1885	-0.17106	-0.251828
1886	0.037223	-0.583366
1887	-0.100706	-0.094544
1888	-0.277141	-0.454432
1889	-0.318757	-0.385454
1890	-0.186416	-0.0947899
1891	-0.0137269	-0.63487
1892	0.243502	-0.0844389
1893	0.213932	-0.128771
1894	0.132462	-0.379597
1895	-0.00293416	-0.327714
1896	-0.160882	-0.673972
1897	0.18145	-0.0908941
1898	-0.238363	-0.181616
1899	0.0206787	0.129281
1900	0.024056	0.141793
1901	-0.0978538	0.146465
1902	0.225163	-0.286329
1903	-0.140764	-0.0274341
1904	-0.173097	-0.0181947
1905	-0.0749172	-0.0984139
1906	-0.00804557	-0.142912
1907	0.116485	-0.198458
1908	-0.160646	-0.11852
1909	-0.217696	0.0968763
1910	0.00908992	-0.278598
1911	0.140335	-0.138762
1912	0.112542	-0.22496
1913	-0.0737682	-0.350682
1914	-0.236004	-0.106702
1915	0.300636	-0.139526
1916	0.305228	-0.407404
1917	-0.149311	-0.274563
1918	-0.108987	-0.352428
1919	-0.171511	-0.0188137
1920	0.163534	0.116624
1921	0.2637	-0.11219
1922	0.399397	-0.0865806
1923	0.0704883	-0.0919929
1924	-0.0806872	0.0271498
1925	0.0457916	0.0971937
1926	0.0808704	-0.0283484
1927	0.116249	-0.156464
1928	-0.0333813	0.0221429
1929	-0.0280882	0.0207909
1930	-0.103905	0.0610069
1931	0.301646	-0.0731642
1932	0.513551	-0.362267
1933	-0.123995	0.091441
1934	-0.0228178	0.0292939
1935	0.0328298	-0.11326
1936	0.0262861	0.134257
1937	0.283257	-0.237588
1938	-0.0335626	0.169702
1939	-0.10443	0.115856
1940	-0.166674	0.130778
1941	0.0901686	-0.233262
1942	0.150311	-0.274817
1943	0.15052	-0.161722
1944	0.0361606	-0.067379
1945	0.043756	-0.146609
1946	0.256782	-0.263898
1947	0.239996	-0.288541
1948	0.233363	-0.133998
1949	0.219601	-0.00309464
1950	0.00871039	-0.224054
1951	0.0908001	-0.105752
1952	-0.0618938	-0.244978
1953	0.446823	-0.207195
1954	0.291188	-0.181555
1955	0.345479	-0.207196
1956	0.373477	-0.333624
1957	0.11395	-0.149864
1958	-0.132429	-0.0779197
1959	-0.171918	0.0408922
1960	-0.151268	0.250954
1961	-0.182952	0.226203
1962	0.0314119	-0.06788
1963	-0.140116	0.0689843
1964	-0.223893	0.0462398
1965	-0.0721883	-0.541307
1966	0.231385	-0.304928
1967	0.151454	-0.123962
1968	0.0841439	0.0909899
1969	-0.123221	0.0159229
1970	-0.169703	-0.00624557
1971	-0.141806	-0.324513
1972	-0.0470353	-0.307974
1973	-0.121074	-0.0857891
1974	-0.147993	-0.188375
1975	-0.0795118	-0.102453
1976	0.0170378	-0.365066
1977	0.0849126	-0.340552
1978	-0.0469437	-0.149134
1979	-0.213204	-0.152801
1980	-0.0258679	-0.195023
1981	0.0283836	-0.418063
1982	0.251334	-0.0654025
1983	-0.198005	0.0474572
1984	-0.164865	-0.106253
1985	-0.108583	-0.156419
1986	-0.112558	-0.159255
1987	0.0246208	-0.126341
1988	-0.0593982	-0.113023
1989	-0.269232	-0.0458107
1990	-0.158565	0.023561
1991	-0.0357503	-0.0874377
1992	0.121357	-0.659295
1993	-0.328468	-0.159565
1994	-0.231275	-0.132869
1995	-0.0979994	-0.585924
1996	0.009907	-0.405944
1997	0.157193	-0.0404362
1998	0.0206191	-0.0021425
[truncated: 2,686 more rows]
